# Supplementary material for: Attractor Ranked Radial Basis Function Network: A Nonparametric Forecasting Approach for Chaotic Dynamic Systems
Source: Sci Rep. 2020 Mar 2;10:3780. doi: 10.1038/s41598-020-60606-1 (PMC7052196; doi:10.1038/s41598-020-60606-1)
Supplement: Supplementary file 2 — Dataset S1. [file 41598_2020_60606_MOESM2_ESM.xlsx]

## Sheet: 3-species model
X	Y	Z
0.2	0.2	0.2
0.576	0.432	0.504
0.879206	0.456192	0.924134
0.382329	0.250641	0.697833
0.850153	0.40102	0.792667
0.458615	0.325326	0.89737
0.893834	0.393785	0.523219
0.341621	0.381347	1.02899
0.809697	0.394159	0.121437
0.554715	0.496184	0.379068
0.889223	0.47196	0.832291
0.354621	0.26015	0.862803
0.823914	0.387388	0.538702
0.522288	0.395239	1.01181
0.898212	0.353273	0.281218
0.329139	0.435417	0.757959
0.794903	0.453482	0.700056
0.586915	0.336746	0.963819
0.872805	0.356722	0.444023
0.39966	0.406569	0.973127
0.863755	0.388932	0.311804
0.423657	0.438664	0.80534
0.879018	0.415244	0.675015
0.382843	0.341268	1.01412
0.850587	0.388369	0.189993
0.457519	0.470138	0.55865
0.893503	0.460681	0.893036
0.342559	0.251547	0.765326
0.810764	0.397602	0.696108
0.552333	0.359063	0.973253
0.890141	0.361742	0.400631
0.352045	0.412498	0.934348
0.821194	0.408649	0.381384
0.528605	0.430106	0.895705
0.897054	0.367782	0.564338
0.332452	0.375071	1.04133
0.79894	0.394019	0.0786103
0.578286	0.508841	0.254975
0.877937	0.495367	0.658357
0.385789	0.293318	1.02157
0.853041	0.374166	0.170371
0.451303	0.472742	0.511233
0.891463	0.474752	0.888054
0.348325	0.24119	0.773243
0.81718	0.386745	0.687619
0.537828	0.362336	0.981543
0.894849	0.362832	0.371091
0.33874	0.417961	0.899389
0.806383	0.419315	0.45426
0.562065	0.413306	0.963508
0.886132	0.349135	0.430413
0.363247	0.405928	0.964315
0.832675	0.400115	0.313406
0.50158	0.444931	0.802127
0.899991	0.392867	0.717555
0.324026	0.334279	0.995485
0.788519	0.402959	0.207022
0.600324	0.481052	0.590435
0.863766	0.405233	0.938136
0.423627	0.284944	0.660309
0.879002	0.425936	0.840738
0.382888	0.294044	0.845099
0.850625	0.406097	0.586867
0.457423	0.37329	1.02688
0.893474	0.369387	0.19901
0.342642	0.456691	0.584901
0.810858	0.490213	0.848622
0.552122	0.261614	0.798255
0.89022	0.36755	0.747572
0.351823	0.336189	0.965426
0.820956	0.403791	0.303931
0.529153	0.4497	0.78438
0.89694	0.387992	0.756419
0.332778	0.327468	0.959826
0.799333	0.406726	0.307326
0.57744	0.453836	0.786023
0.878411	0.372334	0.776901
0.384498	0.331307	0.929441
0.851974	0.403438	0.411162
0.454012	0.416269	0.936503
0.892386	0.38167	0.433505
0.345719	0.404362	0.968847
0.81431	0.403624	0.291515
0.544353	0.454332	0.762033
0.892918	0.387623	0.792906
0.344215	0.320036	0.917419
0.812632	0.410578	0.416759
0.54814	0.423155	0.932416
0.891657	0.356382	0.495707
0.347777	0.391463	1.01514
0.816581	0.394539	0.165704
0.539194	0.484104	0.495924
0.89447	0.448579	0.91039
0.339817	0.256294	0.73333
0.807629	0.406798	0.73619
0.559311	0.347127	0.939384
0.887336	0.367747	0.486069
0.359895	0.394488	1.0082
0.829334	0.392783	0.192901
0.50954	0.474604	0.563058
0.899672	0.44263	0.910211
0.324943	0.259461	0.736515
0.789678	0.411179	0.725777
0.597911	0.352459	0.940952
0.865488	0.359263	0.504246
0.419106	0.395322	1.0118
0.876442	0.377727	0.21862
0.389849	0.456967	0.627441
0.85632	0.465524	0.848041
0.44293	0.270382	0.822319
0.888275	0.386566	0.656868
0.357274	0.353018	1.02626
0.826665	0.39214	0.139131
0.515843	0.487862	0.428329
0.899096	0.473182	0.86716
0.3266	0.246386	0.813376
0.791756	0.388515	0.614775
0.593562	0.384838	1.00253
0.868486	0.341671	0.349426
0.411185	0.425121	0.864065
0.871603	0.407898	0.565544
0.402881	0.372826	1.03287
0.866045	0.380309	0.147824
0.41764	0.475672	0.45473
0.875581	0.499247	0.8578
0.392181	0.230767	0.816582
0.85815	0.365175	0.641477
0.438223	0.366891	1.02024
0.886261	0.375787	0.206299
0.362889	0.457372	0.600919
0.832322	0.480058	0.850286
0.502424	0.264158	0.806526
0.899979	0.375674	0.711256
0.324061	0.34045	1.00018
0.788564	0.403128	0.193927
0.600232	0.484206	0.560712
0.863833	0.41197	0.940876
0.423452	0.28066	0.65454
0.878906	0.424141	0.844652
0.38315	0.294118	0.839066
0.850846	0.407152	0.597995
0.456866	0.370199	1.02647
0.893302	0.369977	0.199858
0.343129	0.456616	0.586864
0.811409	0.489564	0.848186
0.550887	0.262187	0.799235
0.890678	0.367944	0.745548
0.350535	0.33646	0.967544
0.819577	0.403675	0.297702
0.532334	0.451554	0.773621
0.896236	0.389134	0.77249
0.334788	0.323511	0.942648
0.801739	0.408596	0.351541
0.572234	0.442201	0.852987
0.881216	0.361838	0.669066
0.376827	0.356163	1.01801
0.845382	0.38986	0.175179
0.470559	0.474882	0.522331
0.89688	0.465204	0.895977
0.332951	0.245941	0.761758
0.799541	0.394822	0.696626
0.57699	0.362381	0.968203
0.878661	0.357214	0.427543
0.383817	0.40888	0.959649
0.851405	0.395502	0.337166
0.455451	0.435191	0.842694
0.892855	0.398435	0.627967
0.344393	0.355484	1.03728
0.812831	0.392647	0.0983187
0.547693	0.50077	0.313906
0.891812	0.491121	0.749262
0.347341	0.266185	0.964526
0.816103	0.376472	0.303659
0.540283	0.451287	0.783041
0.894158	0.384562	0.763502
0.340702	0.327538	0.951315
0.808647	0.40686	0.333413
0.557054	0.44518	0.828515
0.888281	0.370888	0.703151
0.357255	0.345844	1.00095
0.826646	0.396872	0.211713
0.515888	0.470836	0.60568
0.899091	0.430604	0.903973
0.326614	0.269709	0.74807
0.791774	0.416987	0.711982
0.593524	0.353098	0.953428
0.868512	0.357524	0.472738
0.411116	0.401384	0.994117
0.871559	0.382402	0.262763
0.402999	0.448252	0.718563
0.866127	0.440321	0.780439
0.417424	0.304305	0.919638
0.875452	0.390986	0.45204
0.392528	0.402929	0.980543
0.858419	0.389782	0.288168
0.437529	0.445405	0.763803
0.885951	0.420011	0.741735
0.363751	0.320618	0.968977
0.833171	0.397088	0.301662
0.50039	0.44785	0.782788
0.899999	0.397038	0.745113
0.324002	0.326293	0.97212
0.788488	0.405728	0.27029
0.600388	0.465593	0.719572
0.86372	0.37771	0.864578
0.423748	0.313458	0.799301
0.879068	0.415582	0.684477
0.382707	0.338752	1.00893
0.850472	0.389146	0.204657
0.45781	0.466775	0.592751
0.893592	0.452463	0.887012
0.342308	0.259826	0.776241
0.810479	0.402573	0.6805
0.55297	0.361387	0.983178
0.889899	0.359273	0.375818
0.352723	0.417745	0.904401
0.821914	0.414608	0.450782
0.526936	0.411523	0.965035
0.897388	0.358127	0.406334
0.331498	0.409477	0.942463
0.797786	0.412422	0.350133
0.580765	0.442934	0.850219
0.876517	0.359931	0.678307
0.389646	0.355364	1.01135
0.856159	0.388524	0.202009
0.443343	0.466045	0.587375
0.888444	0.458325	0.883342
0.356801	0.257558	0.780027
0.826178	0.397986	0.681744
0.516987	0.3587	0.988853
0.898961	0.366016	0.339803
0.326988	0.4241	0.856293
0.792241	0.43162	0.537164
0.592543	0.391694	1.00119
0.869169	0.340255	0.352363
0.409372	0.424065	0.868368
0.870432	0.407595	0.556207
0.406009	0.37549	1.03101
0.868196	0.379741	0.155255
0.411953	0.473426	0.474327
0.872092	0.496129	0.865263
0.401571	0.232784	0.802502
0.865122	0.367613	0.668835
0.420069	0.35908	1.01166
0.877	0.381962	0.219595
0.388337	0.456887	0.62967
0.855113	0.465355	0.846271
0.446021	0.27135	0.824483
0.889511	0.386307	0.654774
0.353813	0.353281	1.02759
0.823066	0.392606	0.133085
0.524263	0.490165	0.411844
0.897881	0.474402	0.856234
0.330087	0.248741	0.830569
0.796067	0.387385	0.586668
0.58444	0.390563	1.00768
0.874332	0.340976	0.330135
0.395553	0.427718	0.836625
0.860727	0.418111	0.608608
0.431553	0.361275	1.02892
0.883134	0.375687	0.177151
0.37155	0.464638	0.531173
0.840602	0.494585	0.865499
0.482365	0.243625	0.785755
0.89888	0.367448	0.732444
0.32722	0.337634	0.982937
0.792529	0.4055	0.243298
0.591936	0.471193	0.668004
0.869572	0.391306	0.902574
0.4083	0.298486	0.734715
0.869728	0.423472	0.764717
0.407885	0.317145	0.938832
0.869453	0.393429	0.40204
0.408615	0.415782	0.930944
0.869936	0.394543	0.4211
0.407331	0.411015	0.951123
0.869085	0.391238	0.371919
0.409594	0.423196	0.894723
0.870577	0.401114	0.502466
0.405623	0.390217	1.01244
0.867935	0.381831	0.208609
0.412647	0.461474	0.603909
0.87253	0.464079	0.867129
0.400397	0.261726	0.799606
0.864285	0.391233	0.672805
0.422266	0.353693	1.00931
0.878247	0.381979	0.227521
0.384945	0.454785	0.647158
0.852345	0.462236	0.834506
0.453071	0.277888	0.841089
0.892072	0.38622	0.629618
0.346607	0.358538	1.0366
0.815294	0.392407	0.101769
0.542123	0.499354	0.324018
0.893612	0.490492	0.762486
0.342249	0.262347	0.952124
0.810413	0.376818	0.33227
0.553118	0.446129	0.827165
0.889843	0.371823	0.7034
0.352882	0.345269	1.00143
0.822083	0.397613	0.207724
0.526546	0.472872	0.596184
0.897463	0.429248	0.910597
0.331283	0.269319	0.734567
0.797525	0.418127	0.730945
0.581325	0.346434	0.939761
0.876191	0.363079	0.497614
0.39053	0.394478	1.01159
0.856859	0.384733	0.201874
0.441546	0.465743	0.587148
0.887699	0.459015	0.882767
0.358882	0.257358	0.780647
0.828308	0.397415	0.681808
0.51197	0.358343	0.989686
0.899484	0.366935	0.334637
0.325484	0.425176	0.848566
0.79036	0.433697	0.551223
0.596489	0.387707	1.00353
0.866484	0.339968	0.348537
0.416483	0.425329	0.862377
0.87489	0.406911	0.571547
0.394048	0.370861	1.03467
0.859587	0.382056	0.137017
0.43451	0.479812	0.425398
0.88456	0.501221	0.844207
0.36761	0.230099	0.842615
0.836902	0.364378	0.583697
0.491389	0.384239	1.02208
0.899733	0.360877	0.233633
0.324769	0.446531	0.66327
0.789458	0.476709	0.799275
0.59837	0.293954	0.8599
0.865164	0.365437	0.670138
0.419959	0.359045	1.01103
0.876937	0.382122	0.22131
0.388508	0.456516	0.63344
0.85525	0.464406	0.844239
0.44567	0.272647	0.82772
0.889374	0.38662	0.649134
0.354197	0.354544	1.02967
0.823469	0.392142	0.12717
0.523324	0.491429	0.395825
0.898042	0.478762	0.84173
0.329626	0.248885	0.853207
0.795502	0.38419	0.544478
0.585642	0.40088	1.00395
0.873595	0.338185	0.340889
0.397535	0.425015	0.852731
0.862203	0.414302	0.580137
0.427711	0.369429	1.03085
0.881188	0.375552	0.169133
0.376906	0.466868	0.511004
0.845452	0.497985	0.865197
0.470386	0.238861	0.788783
0.896843	0.36496	0.722432
0.333057	0.34071	0.990317
0.799668	0.403348	0.226668
0.576717	0.473593	0.634624
0.878812	0.403698	0.915228
0.383405	0.287627	0.715345
0.85106	0.425075	0.775439
0.456325	0.318328	0.918367
0.893133	0.388424	0.476352
0.343607	0.393488	1.00359
0.811949	0.397902	0.196097
0.549676	0.478066	0.56846
0.891116	0.427831	0.923421
0.349302	0.268586	0.705869
0.818244	0.4193	0.770791
0.535395	0.330693	0.908434
0.89549	0.377527	0.541367
0.336916	0.37953	1.03574
0.804253	0.393883	0.0983234
0.566749	0.502912	0.313414
0.88396	0.484388	0.752133
0.369268	0.273766	0.9582
0.838473	0.378405	0.332457
0.487571	0.439793	0.833042
0.899444	0.390648	0.660949
0.325601	0.348388	1.02898
0.790505	0.39789	0.111568
0.596184	0.503365	0.35028
0.866695	0.464116	0.80805
0.415924	0.279771	0.885515
0.874553	0.386035	0.525119
0.394957	0.386843	1.02365
0.860278	0.382319	0.16994
0.43272	0.472131	0.510898
0.883704	0.480363	0.882289
0.369975	0.239852	0.779374
0.839137	0.381565	0.688859
0.48595	0.358102	0.989825
0.899289	0.372508	0.318818
0.326045	0.428984	0.823545
0.791062	0.438977	0.597063
0.595017	0.373216	1.00512
0.867498	0.343458	0.343387
0.413803	0.426951	0.855149
0.873252	0.408923	0.583925
0.398458	0.367591	1.03482
0.862882	0.381288	0.139308
0.425941	0.478449	0.431828
0.880255	0.502367	0.846418
0.379462	0.229529	0.837022
0.847694	0.363005	0.599819
0.464792	0.378424	1.02519
0.895537	0.367352	0.208437
0.336781	0.453885	0.606971
0.804094	0.486607	0.838321
0.567097	0.269935	0.81107
0.883793	0.368001	0.73568
0.369731	0.340148	0.973478
0.838908	0.399208	0.29341
0.486509	0.448305	0.769648
0.899345	0.404098	0.756534
0.325885	0.320926	0.960802
0.790863	0.406039	0.300852
0.595436	0.457547	0.77378
0.867211	0.368705	0.801576
0.414561	0.329111	0.894238
0.873721	0.403947	0.50616
0.397198	0.387882	1.01523
0.861955	0.383575	0.195558
0.42836	0.465954	0.573083
0.881524	0.466547	0.881268
0.375983	0.253188	0.780019
0.844631	0.39164	0.690732
0.472427	0.353989	0.990912
0.897263	0.375239	0.307896
0.331856	0.43197	0.805047
0.798219	0.441451	0.631135
0.579835	0.361122	1.00068
0.877055	0.349683	0.346093
0.388187	0.425586	0.861064
0.854992	0.414389	0.559451
0.44633	0.376334	1.02639
0.88963	0.371579	0.193598
0.353478	0.459021	0.571693
0.822713	0.490158	0.855829
0.525084	0.256059	0.792618
0.897735	0.369033	0.742838
0.330505	0.335288	0.973212
0.796577	0.406337	0.271203
0.583351	0.463355	0.722575
0.874989	0.382907	0.85429
0.393779	0.311576	0.821933
0.859382	0.416217	0.633273
0.435042	0.35618	1.02325
0.884809	0.376299	0.195726
0.366918	0.460132	0.57616
0.836241	0.484868	0.859441
0.492991	0.256004	0.793626
0.899823	0.37377	0.726101
0.324509	0.337565	0.988652
0.789131	0.404878	0.226153
0.599052	0.476216	0.632102
0.864679	0.396526	0.924844
0.421233	0.292124	0.688338
0.877665	0.425883	0.817557
0.38653	0.30034	0.877998
0.853648	0.402535	0.524977
0.449758	0.388535	1.01702
0.890913	0.370791	0.222531
0.349874	0.452202	0.637985
0.818864	0.475119	0.826809
0.533973	0.279009	0.835814
0.895845	0.374179	0.679468
0.335904	0.348838	1.01859
0.803061	0.39795	0.148474
0.569355	0.491559	0.450829
0.882684	0.448898	0.896756
0.372791	0.262894	0.752686
0.841745	0.403813	0.726807
0.479558	0.342203	0.962747
0.898496	0.379163	0.384611
0.328324	0.414291	0.917399
0.793899	0.418307	0.408058
0.589045	0.428307	0.919014
0.871456	0.347033	0.548087
0.403274	0.384226	1.02964
0.866319	0.379451	0.157572
0.416917	0.473294	0.480134
0.87515	0.493119	0.868922
0.393344	0.233837	0.797952
0.859049	0.37033	0.671995
0.435903	0.359362	1.00762
0.88521	0.379415	0.240504
0.365809	0.45011	0.675724
0.835174	0.46125	0.805675
0.495571	0.29139	0.873415
0.899929	0.3801	0.591386
0.324203	0.366762	1.04427
0.788744	0.395601	0.0644465
0.599857	0.514789	0.211379
0.864103	0.498775	0.576171
0.422745	0.318972	1.03132
0.878514	0.373404	0.164698
0.384218	0.468197	0.499532
0.851741	0.498704	0.865157
0.454603	0.23626	0.792115
0.892581	0.364594	0.710066
0.345169	0.344406	0.997892
0.813699	0.399837	0.212976
0.545735	0.473601	0.60683
0.89247	0.420396	0.914463
0.345483	0.275213	0.724339
0.814048	0.421755	0.749164
0.544946	0.336058	0.929666
0.892727	0.372036	0.500133
0.344754	0.389959	1.01789
0.813236	0.394848	0.155925
0.54678	0.487227	0.470918
0.892122	0.452001	0.901956
0.346466	0.256534	0.748087
0.815138	0.403699	0.720871
0.542477	0.350127	0.956214
0.893505	0.367775	0.436841
0.342555	0.403989	0.972225
0.81076	0.403652	0.280836
0.552342	0.457776	0.742515
0.890137	0.388999	0.819633
0.352055	0.313977	0.881256
0.821204	0.413848	0.500082
0.528581	0.399647	0.996402
0.897059	0.354115	0.326764
0.332438	0.426128	0.835844
0.798923	0.434926	0.578347
0.578322	0.37789	1.00882
0.877916	0.345409	0.323366
0.385846	0.429345	0.826734
0.853088	0.422655	0.62113
0.451185	0.358202	1.02391
0.891422	0.372651	0.20374
0.348441	0.456479	0.595661
0.817308	0.48574	0.847079
0.537537	0.264314	0.804003
0.894927	0.370604	0.732055
0.338516	0.33799	0.981533
0.806123	0.40356	0.253736
0.56264	0.465468	0.690788
0.885875	0.396364	0.873999
0.363963	0.299248	0.794927
0.833378	0.421019	0.662649
0.499893	0.353373	1.00198
0.9	0.367069	0.294583
0.324	0.433891	0.782486
0.788487	0.448832	0.66272
0.600392	0.351337	0.984094
0.863717	0.349685	0.401464
0.423755	0.416767	0.928923
0.879072	0.390966	0.434257
0.382696	0.406255	0.96608
0.850463	0.394868	0.320138
0.457833	0.439502	0.816308
0.893599	0.403027	0.674087
0.342288	0.342697	1.0205
0.810456	0.395554	0.146825
0.55302	0.490079	0.447199
0.88988	0.455593	0.890022
0.352777	0.257538	0.768855
0.821972	0.400318	0.695891
0.526803	0.355614	0.978082
0.897414	0.366363	0.373467
0.331424	0.417061	0.903061
0.797696	0.42045	0.442203
0.580958	0.418226	0.951624
0.876405	0.34536	0.469818
0.389949	0.3993	0.994318
0.8564	0.387936	0.24959
0.442725	0.454893	0.690133
0.888191	0.434698	0.824872
0.357509	0.290408	0.872961
0.826907	0.403811	0.519955
0.515275	0.395916	1.00678
0.89916	0.355936	0.290788
0.326417	0.433609	0.775571
0.791528	0.450078	0.674078
0.594042	0.346742	0.979222
0.868162	0.352226	0.410059
0.412044	0.414355	0.939331
0.872149	0.392026	0.403193
0.401418	0.415044	0.932872
0.865013	0.396074	0.412548
0.420355	0.413993	0.941172
0.877164	0.389611	0.403477
0.387891	0.414072	0.934399
0.854754	0.399335	0.401358
0.44694	0.418634	0.926647
0.889865	0.385121	0.452411
0.35282	0.400245	0.984756
0.822017	0.398932	0.253499
0.526698	0.461921	0.692741
0.897434	0.407679	0.857472
0.331366	0.295167	0.828356
0.797626	0.418743	0.59124
0.581108	0.381245	1.00798
0.876317	0.344193	0.32732
0.390187	0.428602	0.832646
0.856588	0.420242	0.612972
0.442242	0.360374	1.02675
0.88799	0.373882	0.190044
0.358069	0.460448	0.563037
0.82748	0.490834	0.859043
0.513925	0.253066	0.78977
0.899302	0.369119	0.74163
0.326009	0.335191	0.975014
0.791017	0.406859	0.263802
0.595112	0.466476	0.707836
0.867433	0.381952	0.873158
0.413974	0.309301	0.786703
0.873358	0.418079	0.698809
0.398173	0.335493	0.997611
0.862672	0.387847	0.245482
0.426487	0.454389	0.682723
0.880545	0.441351	0.82454
0.378667	0.288156	0.869648
0.847002	0.399541	0.537666
0.466522	0.387785	1.01899
0.895965	0.366589	0.227187
0.335561	0.449563	0.648851
0.802656	0.476835	0.814168
0.570238	0.285815	0.845994
0.88224	0.369506	0.680316
0.374014	0.35249	1.01258
0.842859	0.391466	0.189017
0.476812	0.472294	0.555459
0.898064	0.455176	0.899683
0.329561	0.252998	0.755545
0.795422	0.402252	0.703489
0.585812	0.359572	0.961519
0.873491	0.357014	0.448962
0.397817	0.405385	0.977484
0.862411	0.388628	0.299344
0.427169	0.441894	0.784106
0.880904	0.418718	0.708818
0.377683	0.330793	0.993825
0.846139	0.391896	0.24362
0.468677	0.458697	0.676489
0.896468	0.429711	0.846788
0.334128	0.28572	0.844686
0.800951	0.410166	0.562915
0.573943	0.390143	1.00865
0.880317	0.343333	0.321183
0.379293	0.428858	0.823718
0.847548	0.425264	0.623078
0.465159	0.358001	1.02141
0.89563	0.370193	0.21947
0.336517	0.451769	0.631847
0.803784	0.480535	0.825426
0.567775	0.279128	0.830373
0.883464	0.369489	0.70544
0.37064	0.346651	0.997322
0.839757	0.394929	0.229802
0.484434	0.46344	0.646766
0.899128	0.431444	0.873368
0.32651	0.277061	0.80295
0.791644	0.413137	0.631966
0.593798	0.374477	0.99793
0.868327	0.345093	0.361738
0.411607	0.423319	0.881115
0.871872	0.40402	0.531858
0.402161	0.382083	1.02518
0.865539	0.381069	0.169923
0.418972	0.470817	0.511393
0.876364	0.484626	0.878166
0.39006	0.239116	0.782727
0.856487	0.377559	0.693383
0.4425	0.353924	0.994134
0.888098	0.38091	0.281439
0.357769	0.44016	0.75666
0.827173	0.444941	0.714803
0.514648	0.329252	0.966339
0.899228	0.369965	0.395979
0.326223	0.411764	0.931184
0.791285	0.41599	0.374504
0.594551	0.437853	0.880556
0.867816	0.350885	0.629653
0.41296	0.36803	1.02742
0.872726	0.379689	0.170042
0.39987	0.469019	0.512423
0.863906	0.490391	0.872479
0.42326	0.238819	0.786023
0.878799	0.372073	0.704188
0.383439	0.347512	0.996226
0.851089	0.392572	0.240475
0.456251	0.458267	0.670739
0.89311	0.434897	0.84616
0.343673	0.283443	0.843948
0.812023	0.407335	0.569124
0.549511	0.386686	1.01295
0.891175	0.348971	0.294622
0.349135	0.433285	0.780995
0.818063	0.442846	0.676729
0.535809	0.343022	0.988465
0.895384	0.362358	0.351984
0.337218	0.421968	0.87337
0.804608	0.425235	0.508493
0.565971	0.398205	0.995266
0.884332	0.345898	0.35211
0.36824	0.422148	0.871214
0.837501	0.417877	0.529089
0.489934	0.387127	1.01333
0.899635	0.362607	0.257358
0.32505	0.441649	0.712292
0.789813	0.464901	0.753715
0.59763	0.315752	0.914062
0.865686	0.361766	0.56342
0.418585	0.382473	1.03058
0.876138	0.376002	0.164284
0.390673	0.469153	0.498247
0.856971	0.496922	0.866782
0.441258	0.236029	0.792098
0.887578	0.366294	0.703748
0.359221	0.346632	1.00024
0.828652	0.396696	0.214867
0.511156	0.469609	0.612928
0.899552	0.430501	0.899723
0.32529	0.270756	0.756274
0.790115	0.416638	0.700576
0.597001	0.356505	0.961429
0.866127	0.354875	0.455635
0.417423	0.40538	0.980878
0.875452	0.383035	0.301935
0.392529	0.438369	0.790908
0.85842	0.427336	0.68239
0.437527	0.339094	1.00167
0.88595	0.379514	0.257942
0.363754	0.445976	0.711338
0.833174	0.453565	0.77126
0.500383	0.306902	0.91481
0.899999	0.377544	0.508451
0.324002	0.385962	1.02435
0.788488	0.398739	0.124309
0.600388	0.500858	0.385377
0.86372	0.453761	0.849411
0.423748	0.277175	0.823928
0.879068	0.393552	0.644694
0.382706	0.356199	1.02723
0.850472	0.386633	0.151965
0.45781	0.478899	0.46416
0.893592	0.483746	0.873645
0.342307	0.236271	0.799578
0.810478	0.379465	0.64498
0.552972	0.375037	1.00059
0.889898	0.353567	0.330214
0.352725	0.426837	0.839832
0.821916	0.428525	0.581281
0.526931	0.373891	1.01684
0.897389	0.355969	0.270115
0.331495	0.438408	0.736898
0.797782	0.457584	0.728205
0.580773	0.325642	0.942337
0.876513	0.361205	0.491384
0.389657	0.395753	1.0082
0.856168	0.385474	0.21091
0.443319	0.463853	0.607626
0.888434	0.45359	0.876873
0.356828	0.263103	0.791326
0.826206	0.40039	0.664807
0.516922	0.362041	0.998076
0.898969	0.363807	0.315316
0.326965	0.429295	0.817752
0.792212	0.44015	0.607528
0.592603	0.369597	1.00409
0.869129	0.344906	0.344702
0.409479	0.426643	0.857401
0.870501	0.409553	0.577445
0.405824	0.369652	1.03361
0.868071	0.379775	0.147469
0.412285	0.475232	0.453973
0.872302	0.501155	0.855944
0.401008	0.230324	0.817896
0.864722	0.363379	0.643616
0.42112	0.365145	1.02205
0.877601	0.379262	0.190627
0.386704	0.463184	0.563242
0.853791	0.481934	0.868686
0.449396	0.250949	0.787217
0.890781	0.377725	0.714782
0.350244	0.34127	0.993635
0.819263	0.399239	0.227784
0.533055	0.468728	0.639664
0.896066	0.417254	0.896068
0.335273	0.280794	0.761152
0.802314	0.421124	0.698514
0.570983	0.352115	0.968033
0.881861	0.359244	0.424474
0.375055	0.408987	0.957484
0.843799	0.398155	0.337591
0.474487	0.436657	0.841786
0.897657	0.393107	0.639197
0.330729	0.353233	1.03614
0.79685	0.395684	0.0932697
0.582768	0.506031	0.298305
0.875338	0.482381	0.732262
0.392836	0.283783	0.972749
0.858657	0.377233	0.308804
0.436913	0.440542	0.799426
0.885672	0.412599	0.6906
0.364525	0.336862	1.008
0.833927	0.392747	0.196266
0.498574	0.472727	0.571441
0.899993	0.444274	0.905632
0.324021	0.259369	0.745426
0.788513	0.409861	0.714219
0.600337	0.356078	0.950233
0.863757	0.356585	0.484146
0.42365	0.399911	1.00016
0.879015	0.378309	0.253761
0.382852	0.44845	0.701934
0.850595	0.450144	0.78891
0.457499	0.299735	0.902219
0.893497	0.385149	0.512318
0.342576	0.385559	1.0242
0.810783	0.394527	0.136169
0.552289	0.492467	0.419124
0.890157	0.462796	0.869263
0.351999	0.257296	0.805202
0.821144	0.394638	0.640613
0.528718	0.370577	1.00631
0.897031	0.358442	0.300196
0.332519	0.432402	0.791806
0.799021	0.444595	0.652522
0.578112	0.353582	0.993038
0.878035	0.352367	0.365192
0.385523	0.42177	0.887871
0.852822	0.409393	0.504045
0.45186	0.392076	1.00787
0.891657	0.371663	0.249461
0.347777	0.446122	0.695152
0.816581	0.462128	0.780802
0.539195	0.30278	0.896003
0.894469	0.372583	0.569416
0.339818	0.374043	1.04114
0.80763	0.392482	0.083783
0.55931	0.505402	0.27089
0.887336	0.498162	0.683432
0.359894	0.280491	1.01292
0.829333	0.374411	0.179469
0.509544	0.476058	0.531084
0.899672	0.451041	0.909468
0.324944	0.253212	0.737942
0.789679	0.405805	0.724024
0.597909	0.354821	0.942487
0.86549	0.35883	0.500728
0.419102	0.396069	1.01002
0.87644	0.377976	0.223611
0.389855	0.455855	0.638416
0.856325	0.462908	0.841857
0.442917	0.274211	0.831943
0.888269	0.38731	0.64053
0.357289	0.356631	1.03213
0.82668	0.39103	0.121768
0.515807	0.491853	0.381221
0.8991	0.485077	0.825656
0.326588	0.247348	0.877253
0.791742	0.37984	0.494941
0.593593	0.413445	0.985043
0.868465	0.335918	0.395029
0.41124	0.414573	0.922785
0.871638	0.396276	0.441449
0.402788	0.405517	0.970586
0.865979	0.389063	0.320211
0.417814	0.436177	0.819405
0.875683	0.413992	0.649357
0.391903	0.348995	1.02426
0.857934	0.385053	0.166312
0.438779	0.473728	0.501567
0.886507	0.480648	0.882039
0.362204	0.238847	0.781299
0.831644	0.381524	0.682406
0.504044	0.361302	0.990695
0.899941	0.368257	0.327266
0.32417	0.426775	0.837202
0.788701	0.436528	0.571722
0.599946	0.381596	1.00512
0.864039	0.34045	0.346376
0.422912	0.42638	0.858768
0.878607	0.405851	0.581767
0.383964	0.367792	1.03663
0.851529	0.384073	0.124905
0.455139	0.48467	0.391726
0.892755	0.503025	0.821804
0.344676	0.232493	0.879528
0.813148	0.364549	0.499767
0.546977	0.407786	0.993831
0.892055	0.347498	0.344555
0.346653	0.422398	0.861928
0.815345	0.425633	0.536299
0.542007	0.388226	1.00841
0.893648	0.351373	0.302501
0.34215	0.431553	0.79518
0.8103	0.441454	0.651848
0.553371	0.352434	0.997742
0.889746	0.356674	0.338032
0.353154	0.425623	0.851757
0.82237	0.425702	0.559283
0.525879	0.380536	1.01542
0.897589	0.355273	0.273422
0.330923	0.437545	0.743239
0.797086	0.456302	0.720077
0.582263	0.328901	0.949076
0.875638	0.35998	0.47656
0.392027	0.399125	0.998728
0.85803	0.386422	0.238728
0.438532	0.457013	0.668113
0.886398	0.441006	0.841007
0.362508	0.282482	0.848422
0.831945	0.402818	0.570342
0.503324	0.382747	1.01985
0.89996	0.35896	0.247251
0.324115	0.443241	0.691864
0.788632	0.470141	0.77411
0.600091	0.3065	0.890884
0.863935	0.363483	0.612397
0.423185	0.372117	1.02954
0.878758	0.376587	0.170164
0.383552	0.467301	0.513344
0.851183	0.49532	0.867602
0.456013	0.239125	0.787699
0.893035	0.367391	0.717209
0.343886	0.342291	0.992756
0.812262	0.400871	0.22641
0.548972	0.470696	0.635789
0.891366	0.412826	0.904103
0.348597	0.282472	0.743635
0.817478	0.42293	0.727463
0.537149	0.34014	0.951593
0.895032	0.369506	0.44488
0.338219	0.401851	0.979795
0.805777	0.403313	0.258222
0.563401	0.46448	0.699472
0.885529	0.394267	0.867083
0.364923	0.301863	0.806447
0.834315	0.420069	0.644845
0.497641	0.358023	1.00986
0.89998	0.365695	0.271651
0.324058	0.438811	0.740259
0.788559	0.458547	0.720758
0.60024	0.329589	0.944814
0.863827	0.357341	0.496692
0.423468	0.397244	1.0074
0.878914	0.377281	0.233596
0.383126	0.452983	0.660272
0.850826	0.459783	0.824719
0.456917	0.282915	0.854688
0.893318	0.385979	0.606902
0.343084	0.363566	1.04101
0.811358	0.392232	0.0862174
0.551002	0.503923	0.278324
0.890636	0.499204	0.694593
0.350653	0.275187	1.00758
0.819704	0.374117	0.189079
0.532041	0.476019	0.552979
0.896304	0.438381	0.918104
0.334595	0.261368	0.719307
0.801508	0.413891	0.75012
0.572734	0.342433	0.923057
0.880955	0.368193	0.530268
0.377543	0.386119	1.02754
0.846015	0.385576	0.147878
0.468984	0.480789	0.453094
0.896537	0.482898	0.870896
0.333931	0.237029	0.805783
0.800716	0.380451	0.630936
0.574453	0.38032	1.00169
0.880045	0.347367	0.340182
0.380038	0.42579	0.853
0.848193	0.41847	0.570677
0.463542	0.373806	1.02544
0.895215	0.368271	0.206937
0.337698	0.454408	0.603494
0.80517	0.487153	0.840146
0.564738	0.268593	0.808777
0.884913	0.368002	0.738018
0.366632	0.339385	0.971891
0.835967	0.400043	0.295751
0.493654	0.448384	0.773191
0.899855	0.401188	0.755114
0.324417	0.322337	0.962447
0.789015	0.406425	0.29577
0.599294	0.459201	0.764891
0.864507	0.369145	0.814535
0.421685	0.326745	0.875705
0.877921	0.405598	0.5481
0.385834	0.37623	1.03177
0.853078	0.384035	0.140511
0.45121	0.480713	0.434223
0.89143	0.493501	0.854576
0.348417	0.23288	0.829905
0.817281	0.371296	0.596979
0.537598	0.38524	1.01452
0.894911	0.351726	0.283036
0.338563	0.435456	0.760756
0.806177	0.450279	0.700558
0.56252	0.335513	0.968194
0.885929	0.360687	0.41916
0.363813	0.409339	0.953202
0.833231	0.401878	0.341895
0.500246	0.437762	0.845935
0.9	0.384795	0.644892
0.324001	0.353503	1.03526
0.788487	0.397314	0.0917437
0.600391	0.50853	0.293384
0.863718	0.477075	0.727616
0.423752	0.292912	0.971646
0.879071	0.376106	0.329692
0.382699	0.431177	0.836879
0.850466	0.420278	0.601702
0.457825	0.364745	1.02601
0.893596	0.370386	0.20179
0.342295	0.456171	0.591405
0.810464	0.488681	0.846396
0.553003	0.26381	0.801613
0.889887	0.368226	0.743065
0.352759	0.33713	0.969504
0.821952	0.402955	0.293898
0.526849	0.451964	0.767508
0.897405	0.392076	0.777936
0.33145	0.320941	0.937129
0.797727	0.40953	0.363121
0.580891	0.440204	0.867595
0.876444	0.356696	0.647008
0.389844	0.362346	1.02541
0.856316	0.385468	0.161695
0.44294	0.475201	0.489727
0.888279	0.482233	0.879835
0.357262	0.237468	0.786099
0.826653	0.380323	0.672948
0.515871	0.364832	0.994044
0.899093	0.36467	0.325441
0.326609	0.427127	0.834149
0.791768	0.436594	0.578497
0.593538	0.378989	1.00634
0.868502	0.342268	0.339251
0.411141	0.427337	0.849264
0.871575	0.41099	0.593545
0.402955	0.364942	1.03414
0.866096	0.380604	0.144112
0.417504	0.47654	0.444921
0.8755	0.501761	0.852353
0.392399	0.22981	0.825283
0.858319	0.36309	0.626877
0.437787	0.370211	1.02454
0.886066	0.374642	0.193683
0.36343	0.460145	0.571478
0.832855	0.487119	0.859288
0.501147	0.254937	0.792134
0.899995	0.37201	0.732158
0.324014	0.336549	0.983671
0.788504	0.405791	0.239421
0.600356	0.4731	0.659567
0.863743	0.390187	0.9112
0.423688	0.298287	0.714968
0.879035	0.424148	0.79312
0.382797	0.307195	0.91055
0.850548	0.400093	0.453478
0.457618	0.407017	0.97493
0.893533	0.37422	0.341011
0.342473	0.425343	0.856991
0.810667	0.427169	0.543771
0.55255	0.386943	1.00874
0.890059	0.349176	0.307971
0.352275	0.430762	0.803843
0.821439	0.436811	0.642943
0.528038	0.354226	1.00558
0.89717	0.3603	0.301744
0.332121	0.432271	0.794513
0.79854	0.444032	0.648111
0.579145	0.355187	0.994715
0.87745	0.351679	0.361421
0.387114	0.422592	0.882665
0.854124	0.410065	0.515717
0.448546	0.388701	1.01355
0.890469	0.371847	0.231572
0.351122	0.450394	0.657563
0.820207	0.470034	0.814053
0.530882	0.286411	0.854728
0.896567	0.375027	0.64476
0.333846	0.356322	1.03398
0.800614	0.395639	0.101722
0.574673	0.503127	0.322989
0.879926	0.478988	0.767369
0.380362	0.275255	0.940679
0.848472	0.380295	0.382086
0.462841	0.426227	0.902803
0.895029	0.384428	0.513962
0.338227	0.384936	1.02542
0.805786	0.39533	0.12989
0.563382	0.495192	0.401855
0.885538	0.463144	0.856941
0.364898	0.261714	0.823091
0.834291	0.393111	0.617043
0.497699	0.373403	1.01778
0.899981	0.362389	0.249644
0.324055	0.443223	0.69677
0.788556	0.468857	0.76932
0.600248	0.308838	0.896392
0.863821	0.36304	0.601455
0.423482	0.374554	1.03085
0.878922	0.375954	0.166521
0.383105	0.468015	0.504191
0.850808	0.49777	0.865842
0.456961	0.237287	0.790478
0.893332	0.365345	0.713599
0.343045	0.343354	0.995615
0.811314	0.400606	0.218022
0.5511	0.472948	0.617596
0.8906	0.416165	0.912728
0.350755	0.278626	0.726692
0.819814	0.422858	0.748767
0.531789	0.334175	0.932655
0.896362	0.373878	0.486016
0.33443	0.392175	1.0108
0.801311	0.398582	0.170073
0.573161	0.486837	0.505212
0.880731	0.434485	0.923659
0.378158	0.266735	0.699636
0.846557	0.414271	0.789181
0.467635	0.321368	0.899975
0.896229	0.390568	0.522575
0.334809	0.38159	1.02948
0.801763	0.395578	0.115762
0.57218	0.499516	0.362773
0.881244	0.469785	0.818049
0.37675	0.26828	0.879075
0.845314	0.38677	0.517621
0.47073	0.395251	1.0116
0.896916	0.365547	0.250511
0.332848	0.444104	0.698077
0.799417	0.465924	0.771709
0.577257	0.307301	0.898674
0.878513	0.366468	0.584438
0.384221	0.374833	1.03667
0.851743	0.383441	0.124935
0.454596	0.484543	0.391827
0.892579	0.503206	0.82177
0.345175	0.232367	0.879489
0.813705	0.364375	0.50011
0.54572	0.407585	0.994166
0.892475	0.347798	0.342923
0.345469	0.422702	0.859611
0.814032	0.426441	0.540222
0.544981	0.387261	1.009
0.892716	0.350791	0.302685
0.344787	0.431609	0.795327
0.813272	0.440718	0.652877
0.546699	0.351762	0.998466
0.892149	0.357958	0.332111
0.346388	0.426532	0.843215
0.815052	0.429365	0.571858
0.542671	0.377738	1.01417
0.893445	0.35231	0.287116
0.342724	0.435009	0.767955
0.810951	0.447435	0.692519
0.551914	0.338087	0.975769
0.890298	0.361459	0.394056
0.351603	0.413874	0.926824
0.820722	0.410282	0.398989
0.529694	0.425597	0.915865
0.896826	0.364257	0.522245
0.333106	0.384578	1.02953
0.799727	0.395609	0.11455
0.57659	0.50029	0.35925
0.878882	0.469085	0.814853
0.383213	0.270429	0.882299
0.850899	0.386553	0.514408
0.456731	0.394731	1.012
0.89326	0.368902	0.240887
0.343247	0.447406	0.677687
0.811543	0.467638	0.79485
0.550587	0.296132	0.876223
0.890787	0.371799	0.614831
0.350227	0.364821	1.03905
0.819245	0.391077	0.0966123
0.533097	0.499505	0.309325
0.896056	0.497523	0.739869
0.335301	0.261635	0.975167
0.802348	0.373828	0.268833
0.570909	0.461979	0.719104
0.881899	0.388088	0.852306
0.374952	0.308613	0.82863
0.843706	0.417248	0.612424
0.474717	0.364916	1.02211
0.897699	0.367528	0.223342
0.330608	0.450145	0.640678
0.796703	0.480212	0.817717
0.583082	0.283667	0.838054
0.875151	0.367723	0.70035
0.393343	0.3499	0.997326
0.859048	0.390453	0.243374
0.435905	0.455732	0.677872
0.885211	0.439571	0.832378
0.365806	0.286044	0.860673
0.835171	0.402172	0.548649
0.495578	0.387369	1.01783
0.89993	0.360195	0.248207
0.324203	0.443232	0.693822
0.788743	0.4696	0.772263
0.599859	0.307399	0.893089
0.864102	0.363356	0.607878
0.422748	0.373074	1.03025
0.878515	0.376424	0.167832
0.384214	0.467865	0.507459
0.851737	0.496593	0.866817
0.454613	0.237913	0.789316
0.892584	0.366363	0.714188
0.34516	0.343226	0.994854
0.813689	0.400309	0.221389
0.545758	0.471575	0.625213
0.892462	0.416256	0.907694
0.345504	0.279365	0.737407
0.814071	0.422444	0.73378
0.544894	0.339627	0.94445
0.892744	0.369349	0.466168
0.344706	0.397643	0.996267
0.813182	0.398632	0.217208
0.546901	0.472726	0.616065
0.892081	0.41791	0.911743
0.346581	0.277482	0.729413
0.815265	0.422316	0.74379
0.542188	0.336847	0.935531
0.893593	0.371484	0.485278
0.342306	0.393114	1.00953
0.810477	0.39687	0.178465
0.552974	0.482604	0.526631
0.889897	0.436479	0.922601
0.352728	0.263225	0.706838
0.82192	0.41447	0.771247
0.526924	0.331862	0.909617
0.89739	0.379149	0.534221
0.331491	0.380509	1.03413
0.797777	0.395387	0.0997998
0.580783	0.504234	0.31729
0.876507	0.478243	0.760417
0.389674	0.278872	0.946455
0.856181	0.379742	0.37332
0.443285	0.426478	0.893634
0.88842	0.391684	0.522838
0.356867	0.383143	1.02714
0.826246	0.390871	0.136316
0.516828	0.48853	0.42078
0.898981	0.474776	0.861655
0.326932	0.246547	0.822384
0.792171	0.387269	0.599524
0.592689	0.388499	1.00524
0.869071	0.340226	0.341674
0.409631	0.426261	0.852962
0.870601	0.410771	0.585893
0.405559	0.367143	1.03391
0.867891	0.379952	0.146394
0.412762	0.475538	0.451121
0.872602	0.50172	0.854556
0.400203	0.230062	0.820283
0.864146	0.362928	0.639225
0.422631	0.366265	1.02328
0.878451	0.378593	0.188017
0.38439	0.463527	0.557099
0.851884	0.484166	0.868705
0.45424	0.249417	0.786191
0.892462	0.375994	0.718556
0.345506	0.340428	0.99147
0.814074	0.400524	0.230907
0.544887	0.46919	0.645551
0.892746	0.412027	0.897496
0.344701	0.284205	0.756732
0.813176	0.422478	0.708773
0.546916	0.346177	0.965055
0.892076	0.36497	0.417852
0.346595	0.40845	0.953409
0.81528	0.406264	0.331528
0.542154	0.444096	0.827025
0.893603	0.375796	0.698188
0.342276	0.344807	1.00651
0.810443	0.398704	0.187057
0.55305	0.480593	0.547158
0.889868	0.431619	0.924892
0.352809	0.266001	0.70222
0.822006	0.41735	0.775971
0.526725	0.329357	0.904231
0.897429	0.379866	0.545559
0.331381	0.377818	1.03753
0.797644	0.394894	0.0894646
0.58107	0.50667	0.287199
0.87634	0.485911	0.714276
0.390127	0.285666	0.987826
0.85654	0.376002	0.267303
0.442364	0.450333	0.72493
0.888041	0.427197	0.790629
0.357926	0.303825	0.91787
0.827334	0.401975	0.423271
0.514268	0.419546	0.94245
0.899267	0.363885	0.453518
0.326109	0.399063	0.988219
0.791143	0.404735	0.228287
0.594849	0.475214	0.636882
0.867613	0.396955	0.921099
0.413498	0.292122	0.697521
0.873063	0.425628	0.806011
0.398967	0.30461	0.891291
0.863252	0.399653	0.504032
0.424972	0.391928	1.01102
0.879735	0.377279	0.224382
0.380885	0.454883	0.640543
0.848922	0.465115	0.837127
0.461713	0.275825	0.835429
0.894723	0.384566	0.643898
0.339098	0.355004	1.03355
0.806799	0.394552	0.10627
0.561149	0.50049	0.336373
0.886539	0.480479	0.782932
0.362116	0.26757	0.926308
0.831556	0.381083	0.406042
0.504253	0.4246	0.926104
0.899935	0.368547	0.485501
0.324188	0.391801	1.01152
0.788724	0.40088	0.161792
0.599899	0.4919	0.483411
0.864073	0.430075	0.923173
0.422823	0.274141	0.691387
0.878557	0.413693	0.815513
0.3841	0.307158	0.881239
0.851642	0.405241	0.51706
0.454854	0.39027	1.01334
0.892663	0.370084	0.236008
0.344938	0.448744	0.667329
0.813441	0.469569	0.804115
0.546317	0.291489	0.865002
0.892277	0.372739	0.633859
0.346027	0.360104	1.03559
0.814653	0.392771	0.10443
0.543577	0.498912	0.331618
0.893164	0.488009	0.773098
0.34352	0.261678	0.940555
0.81185	0.377999	0.361595
0.549898	0.439211	0.868668
0.891037	0.365084	0.628858
0.349525	0.362459	1.03639
0.818486	0.391845	0.104209
0.53484	0.497975	0.331225
0.89563	0.49122	0.770837
0.336516	0.258608	0.944173
0.803783	0.376471	0.348769
0.567777	0.44388	0.849588
0.883463	0.363067	0.67279
0.370643	0.354734	1.01706
0.83976	0.391334	0.174121
0.484427	0.476515	0.51914
0.899127	0.461416	0.899792
0.326512	0.247503	0.755915
0.791646	0.397994	0.701612
0.593792	0.3622	0.961315
0.868331	0.355078	0.454058
0.411597	0.405262	0.980231
0.871866	0.384641	0.30021
0.402178	0.43958	0.787298
0.865551	0.425327	0.69236
0.418941	0.335699	0.998556
0.876346	0.383504	0.255326
0.390109	0.448886	0.704657
0.856526	0.447307	0.789283
0.442401	0.299961	0.904571
0.888056	0.38753	0.499076
0.357884	0.389518	1.01592
0.827291	0.392308	0.169623
0.51437	0.480549	0.506751
0.899257	0.454446	0.906258
0.326139	0.251469	0.743839
0.79118	0.403258	0.717185
0.59477	0.356967	0.948946
0.867667	0.357991	0.483986
0.413356	0.399173	1.00119
0.872974	0.380712	0.244724
0.399206	0.451998	0.682686
0.863426	0.44968	0.813397
0.424518	0.289984	0.876732
0.879489	0.391275	0.547532
0.381557	0.379522	1.03215
0.849497	0.384535	0.13674
0.460267	0.482458	0.423824
0.894317	0.493155	0.849635
0.340251	0.233837	0.839172
0.808129	0.371996	0.576204
0.558203	0.391865	1.01197
0.887805	0.345744	0.302598
0.358587	0.43167	0.794286
0.828008	0.437397	0.661079
0.512678	0.34745	1.00059
0.899421	0.364715	0.306023
0.325665	0.431308	0.802265
0.790587	0.443953	0.63267
0.596014	0.361461	0.997304
0.866813	0.346868	0.364709
0.415614	0.423346	0.88477
0.874364	0.402065	0.526489
0.395465	0.383286	1.0241
0.860661	0.382674	0.168953
0.431725	0.4723	0.508469
0.883219	0.481266	0.881496
0.371316	0.239369	0.780514
0.840385	0.380787	0.687826
0.482896	0.358211	0.990988
0.898947	0.372911	0.31392
0.327029	0.43017	0.81544
0.792292	0.440498	0.611496
0.592436	0.368359	1.0034
0.86924	0.345309	0.346446
0.409182	0.42634	0.85995
0.870307	0.409074	0.572433
0.406341	0.371085	1.03318
0.868421	0.379633	0.149064
0.411358	0.474773	0.458201
0.871713	0.500385	0.857849
0.402585	0.230731	0.814511
0.865837	0.36399	0.649995
0.418187	0.363455	1.02018
0.875904	0.380398	0.194217
0.391307	0.462843	0.57156
0.857469	0.478464	0.868831
0.439977	0.253025	0.788889
0.88703	0.38045	0.707885
0.360748	0.343052	0.9971
0.830192	0.396614	0.224495
0.507504	0.466952	0.634115
0.899797	0.426875	0.889129
0.324584	0.275769	0.775757
0.789225	0.417098	0.672953
0.598857	0.363459	0.978929
0.864819	0.349993	0.413625
0.420867	0.414026	0.942244
0.877457	0.389207	0.401196
0.387096	0.414578	0.931933
0.854109	0.400005	0.406751
0.448584	0.417393	0.93236
0.890483	0.383691	0.440141
0.351083	0.403088	0.974413
0.820165	0.401249	0.280056
0.530979	0.455867	0.74269
0.896545	0.395783	0.809916
0.333907	0.312184	0.897532
0.800687	0.413514	0.455721
0.574514	0.415835	0.963052
0.880012	0.345124	0.438721
0.380128	0.404965	0.970383
0.848271	0.394759	0.307543
0.463347	0.443012	0.795408
0.895164	0.405671	0.709332
0.337845	0.332768	0.999521
0.80534	0.399081	0.204045
0.564362	0.47775	0.585828
0.885087	0.418813	0.926272
0.366148	0.275054	0.696775
0.835502	0.422781	0.786912
0.494779	0.320556	0.897524
0.899902	0.385613	0.54237
0.324283	0.377052	1.03746
0.788844	0.396582	0.0852614
0.599649	0.509921	0.27433
0.864253	0.482308	0.695921
0.422352	0.29757	0.995716
0.878295	0.373882	0.265123
0.384814	0.445781	0.724212
0.852236	0.444551	0.766399
0.453347	0.309037	0.928987
0.892164	0.384284	0.450603
0.346345	0.400227	0.983887
0.815005	0.400699	0.252018
0.542779	0.463885	0.688753
0.893412	0.403314	0.867421
0.342818	0.295854	0.809983
0.811057	0.420337	0.628337
0.551676	0.367943	1.00636
0.890387	0.353722	0.313911
0.351354	0.430216	0.813815
0.820456	0.434626	0.626123
0.530309	0.359946	1.0105
0.896693	0.358389	0.289689
0.333485	0.434727	0.773165
0.800182	0.448564	0.680847
0.575606	0.343461	0.978764
0.879421	0.356167	0.400384
0.381742	0.414442	0.931494
0.849655	0.401483	0.404793
0.45987	0.418699	0.929168
0.894203	0.381217	0.453823
0.340576	0.399338	0.987089
0.808502	0.401489	0.239939
0.557376	0.468324	0.6635
0.888149	0.403931	0.891694
0.357625	0.290952	0.764901
0.827026	0.422936	0.703611
0.514994	0.343766	0.97477
0.899191	0.369495	0.37498
0.326329	0.416426	0.905417
0.791418	0.421288	0.43419
0.594272	0.421613	0.943182
0.868006	0.34264	0.497072
0.412458	0.395075	1.00885
0.872411	0.380058	0.222877
0.400715	0.457078	0.636272
0.864513	0.460083	0.847268
0.421669	0.272683	0.827699
0.877911	0.390572	0.637249
0.38586	0.359009	1.02916
0.853099	0.385562	0.148245
0.451156	0.479064	0.454685
0.891411	0.488312	0.86692
0.34847	0.234422	0.809779
0.817339	0.375493	0.631421
0.537465	0.377094	1.00784
0.894947	0.355048	0.301312
0.338461	0.432129	0.793364
0.806058	0.442724	0.652926
0.562782	0.352602	0.995619
0.88581	0.355124	0.349276
0.364142	0.423868	0.867482
0.833553	0.419384	0.534402
0.499472	0.386284	1.01372
0.899999	0.360493	0.262067
0.324003	0.440263	0.72168
0.78849	0.463069	0.74287
0.600385	0.320433	0.92449
0.863723	0.360095	0.542455
0.423741	0.387465	1.02571
0.879065	0.37504	0.181665
0.382716	0.464465	0.541806
0.85048	0.488567	0.869172
0.457789	0.245509	0.784665
0.893586	0.372683	0.722424
0.342326	0.340016	0.988911
0.8105	0.40163	0.236015
0.552924	0.468783	0.655709
0.889917	0.407124	0.894798
0.352674	0.288162	0.76018
0.821863	0.422964	0.707776
0.527056	0.344007	0.969504
0.897365	0.368102	0.395288
0.331565	0.412312	0.929936
0.797866	0.414853	0.380465
0.580592	0.434949	0.88927
0.876618	0.353716	0.605189
0.389373	0.37132	1.03512
0.855942	0.382959	0.132776
0.4439	0.481721	0.413628
0.88867	0.501144	0.837785
0.356169	0.230874	0.854412
0.825525	0.365019	0.555765
0.51852	0.392822	1.01595
0.898765	0.353875	0.267462
0.327551	0.438323	0.73201
0.792941	0.45993	0.732376
0.591069	0.32426	0.936442
0.870143	0.36016	0.510656
0.406779	0.392949	1.01627
0.868715	0.38011	0.198447
0.410577	0.463496	0.580633
0.871213	0.470349	0.873532
0.403925	0.254979	0.788041
0.86677	0.387538	0.692082
0.415726	0.349588	0.999239
0.874433	0.385336	0.251527
0.395281	0.450233	0.69675
0.860522	0.447569	0.799116
0.432087	0.296072	0.894183
0.883396	0.389637	0.515677
0.370827	0.386382	1.02259
0.839932	0.388238	0.158219
0.484007	0.480016	0.479292
0.899079	0.471363	0.887902
0.326649	0.24215	0.777573
0.791818	0.390108	0.671256
0.593433	0.371317	0.980922
0.868573	0.349571	0.40541
0.410953	0.414905	0.934435
0.871455	0.393352	0.414204
0.403277	0.412449	0.944493
0.866321	0.393472	0.385813
0.416912	0.420348	0.911426
0.875147	0.395948	0.470176
0.393353	0.397913	0.994215
0.859055	0.387456	0.2519
0.435886	0.453734	0.695177
0.885202	0.435657	0.817528
0.365831	0.292496	0.881734
0.835195	0.401882	0.506377
0.495519	0.397627	1.00363
0.899928	0.360898	0.287456
0.324208	0.434837	0.769688
0.78875	0.451861	0.681528
0.599844	0.344431	0.973676
0.864112	0.352213	0.427326
0.422721	0.41156	0.95571
0.878501	0.386151	0.369385
0.384254	0.421992	0.893522
0.851771	0.408217	0.491425
0.454527	0.395738	1.00093
0.892556	0.371801	0.270181
0.34524	0.441311	0.736241
0.813777	0.453305	0.735079
0.545558	0.322196	0.943128
0.892528	0.367368	0.46963
0.345318	0.396978	0.998728
0.813864	0.398025	0.210739
0.545361	0.474113	0.601891
0.892592	0.421633	0.915804
0.345136	0.274088	0.721786
0.813662	0.421433	0.751902
0.545818	0.335614	0.926713
0.892442	0.37241	0.507239
0.34556	0.388409	1.02145
0.814134	0.394067	0.146048
0.544752	0.489309	0.445496
0.89279	0.458935	0.886699
0.344577	0.254939	0.776374
0.813037	0.398371	0.681365
0.547227	0.361819	0.983705
0.891971	0.360366	0.371073
0.346893	0.418412	0.898726
0.81561	0.417321	0.46011
0.541406	0.410062	0.970388
0.893828	0.353776	0.401429
0.341639	0.410917	0.936136
0.809718	0.411157	0.371248
0.554669	0.434983	0.880633
0.889241	0.362719	0.608432
0.35457	0.367521	1.03935
0.823861	0.38997	0.0984093
0.522411	0.497886	0.31482
0.898192	0.499879	0.745805
0.329196	0.25692	0.970666
0.794973	0.37236	0.277145
0.586767	0.461596	0.7332
0.872897	0.380001	0.844983
0.399411	0.315123	0.83551
0.863575	0.41397	0.612527
0.424128	0.361159	1.02939
0.879277	0.377199	0.171193
0.382137	0.467018	0.515973
0.84999	0.495076	0.867538
0.459025	0.239743	0.787187
0.893956	0.367536	0.719375
0.341276	0.341586	0.991478
0.809304	0.401565	0.228369
0.555592	0.470916	0.639542
0.888874	0.409778	0.904779
0.355596	0.28458	0.741004
0.824931	0.423541	0.733851
0.519912	0.336338	0.949167
0.898573	0.37318	0.440836
0.328103	0.401846	0.977173
0.793626	0.406385	0.259287
0.589623	0.466976	0.699637
0.871084	0.385496	0.877948
0.404268	0.30612	0.780326
0.867007	0.419655	0.703528
0.4151	0.335184	0.991707
0.874051	0.385583	0.271667
0.396308	0.445665	0.736063
0.861293	0.438349	0.757848
0.430084	0.312749	0.942181
0.882402	0.387306	0.406558
0.373567	0.412367	0.939055
0.842453	0.402192	0.382173
0.477813	0.42578	0.901528
0.898228	0.381097	0.524782
0.329092	0.382203	1.03098
0.794846	0.396477	0.107748
0.587037	0.503134	0.3398
0.872729	0.470176	0.792693
0.399864	0.277506	0.908076
0.863902	0.383713	0.468287
0.423271	0.402725	0.989716
0.878805	0.380186	0.281886
0.383424	0.442167	0.755913
0.851076	0.4377	0.727426
0.456285	0.32381	0.966289
0.89312	0.380485	0.362266
0.343643	0.420555	0.887216
0.811989	0.420479	0.483123
0.549587	0.404289	0.98452
0.891148	0.350385	0.370369
0.349211	0.417636	0.89762
0.818146	0.417216	0.46377
0.53562	0.408539	0.973721
0.895432	0.35493	0.389691
0.33708	0.413187	0.922861
0.804445	0.415036	0.400212
0.566328	0.428358	0.913296
0.884162	0.354317	0.547894
0.36871	0.381888	1.03377
0.837946	0.386793	0.123951
0.488852	0.48832	0.38808
0.899553	0.492657	0.82625
0.325288	0.239701	0.876637
0.790112	0.373872	0.49553
0.597006	0.413876	0.984855
0.866124	0.334932	0.397526
0.417432	0.414316	0.925081
0.875457	0.39424	0.439613
0.392514	0.405373	0.969978
0.858409	0.391747	0.315801
0.437556	0.438848	0.810865
0.885963	0.410061	0.672969
0.363718	0.342179	1.01798
0.833138	0.391605	0.167243
0.500468	0.479699	0.501421
0.899999	0.460401	0.900561
0.324002	0.247908	0.754955
0.788489	0.39886	0.701758
0.600386	0.362672	0.959878
0.863721	0.353904	0.461314
0.423744	0.404607	0.984578
0.879066	0.38081	0.295877
0.382712	0.438923	0.781058
0.850476	0.432325	0.692371
0.457799	0.336053	0.992288
0.893589	0.376981	0.295519
0.342317	0.435636	0.783007
0.81049	0.443433	0.670543
0.552946	0.346357	0.988826
0.889908	0.358779	0.361207
0.352697	0.420845	0.885075
0.821887	0.418657	0.49245
0.527	0.399996	0.992672
0.897376	0.35528	0.335705
0.331533	0.424315	0.849774
0.797828	0.432068	0.552012
0.580674	0.386222	1.00613
0.87657	0.343448	0.332036
0.389502	0.427419	0.839995
0.856045	0.41889	0.599517
0.443636	0.364431	1.02822
0.888563	0.37303	0.186653
0.356467	0.460983	0.554952
0.825834	0.493344	0.859634
0.517796	0.250958	0.787939
0.89886	0.367323	0.746069
0.327279	0.334658	0.970717
0.792603	0.407355	0.275892
0.591781	0.463097	0.730531
0.869674	0.378499	0.849955
0.408027	0.315186	0.826105
0.869547	0.414142	0.63321
0.408365	0.354472	1.02713
0.869771	0.381159	0.168071
0.407771	0.470281	0.507179
0.869377	0.48918	0.873933
0.408817	0.237973	0.786389
0.870068	0.373369	0.696838
0.406978	0.350873	0.997543
0.868849	0.387598	0.250941
0.410222	0.45168	0.694726
0.870984	0.443545	0.80724
0.404535	0.293817	0.888666
0.867191	0.394487	0.512514
0.414614	0.390035	1.0162
0.873753	0.378883	0.203414
0.397111	0.46112	0.592751
0.86189	0.471598	0.865425
0.428528	0.258821	0.796935
0.88161	0.385193	0.690394
0.375745	0.347143	1.00645
0.844418	0.392014	0.20744
0.472953	0.467611	0.598325
0.897367	0.446288	0.890784
0.33156	0.262527	0.771479
0.79786	0.407073	0.682373
0.580606	0.362556	0.976883
0.87661	0.354521	0.408057
0.389394	0.413243	0.939264
0.855959	0.397985	0.390589
0.443856	0.421114	0.914684
0.888652	0.388071	0.477703
0.356218	0.39427	1.00322
0.825577	0.394873	0.20474
0.5184	0.472738	0.589882
0.898781	0.433414	0.90924
0.327505	0.266526	0.737892
0.792883	0.416096	0.72522
0.59119	0.349874	0.942836
0.870064	0.360357	0.496125
0.40699	0.39611	1.00895
0.868857	0.3811	0.219286
0.410201	0.458774	0.627916
0.87097	0.459145	0.855456
0.404572	0.269385	0.817999
0.867216	0.392845	0.645193
0.414547	0.359068	1.02247
0.873712	0.380822	0.185392
0.397221	0.465392	0.550253
0.861971	0.481839	0.873567
0.428317	0.247261	0.783137
0.881501	0.378642	0.710759
0.376044	0.344079	0.992663
0.844686	0.3945	0.245821
0.47229	0.458486	0.680764
0.897236	0.427634	0.844884
0.331934	0.287296	0.848001
0.798313	0.410876	0.555574
0.579633	0.392403	1.00685
0.877171	0.341745	0.329477
0.387872	0.427446	0.836171
0.854738	0.42028	0.605564
0.446978	0.362693	1.02713
0.889879	0.372652	0.191871
0.352779	0.459478	0.567614
0.821973	0.491334	0.85643
0.5268	0.254981	0.79125
0.897414	0.36825	0.745619
0.331422	0.334898	0.970492
0.797694	0.406619	0.278898
0.580962	0.461182	0.736827
0.876402	0.380835	0.83858
0.389957	0.315524	0.847051
0.856406	0.413723	0.586855
0.44271	0.369403	1.02892
0.888184	0.372658	0.184038
0.357526	0.461609	0.548581
0.826925	0.494618	0.860599
0.515233	0.249105	0.786895
0.899165	0.366535	0.746334
0.326403	0.334682	0.970605
0.791511	0.407559	0.275678
0.594077	0.463399	0.72996
0.868139	0.377847	0.851547
0.412106	0.315369	0.822801
0.872189	0.414063	0.640848
0.401311	0.351949	1.02585
0.864938	0.38287	0.167457
0.420553	0.471678	0.505149
0.877277	0.485614	0.877386
0.387582	0.238126	0.784567
0.854504	0.376794	0.689516
0.447576	0.355394	0.995768
0.890106	0.379494	0.280052
0.352142	0.439994	0.754434
0.821296	0.447066	0.71519
0.528367	0.329448	0.963509
0.897103	0.367839	0.410929
0.332313	0.408913	0.947387
0.798772	0.411138	0.338433
0.578648	0.445782	0.833887
0.877732	0.363372	0.705075
0.386346	0.34891	0.995153
0.853498	0.392304	0.245154
0.450141	0.456601	0.680704
0.891051	0.434542	0.835886
0.349485	0.28689	0.858433
0.818443	0.405829	0.544584
0.534938	0.391502	1.01146
0.895606	0.351433	0.289858
0.336586	0.433817	0.773279
0.803866	0.447972	0.682121
0.567597	0.342471	0.979496
0.883551	0.357653	0.393825
0.3704	0.415098	0.924959
0.839534	0.405754	0.413792
0.48498	0.418228	0.93614
0.899188	0.373329	0.451752
0.326337	0.399256	0.986742
0.791428	0.404999	0.232453
0.594251	0.474122	0.645637
0.86802	0.395276	0.916572
0.41242	0.293855	0.706765
0.872387	0.425186	0.796635
0.40078	0.307422	0.903007
0.864559	0.398253	0.4799
0.421548	0.397682	0.997729
0.877843	0.379941	0.259151
0.386045	0.447563	0.712472
0.853252	0.446758	0.779595
0.450768	0.303804	0.914594
0.891274	0.38564	0.481696
0.348856	0.393082	1.00659
0.81776	0.396025	0.190796
0.536503	0.47792	0.556793
0.895203	0.435033	0.919556
0.337733	0.26365	0.715831
0.805209	0.415753	0.755307
0.56465	0.339434	0.919363
0.884953	0.370421	0.533874
0.366519	0.38429	1.03003
0.835858	0.387826	0.133721
0.493917	0.486634	0.414581
0.899867	0.4842	0.850972
0.324384	0.240597	0.839912
0.788972	0.380055	0.566851
0.599383	0.397667	1.00493
0.864443	0.335794	0.346538
0.421852	0.425125	0.859086
0.878015	0.406446	0.580616
0.385578	0.36803	1.03638
0.852867	0.383759	0.126662
0.451745	0.483922	0.396672
0.891617	0.502884	0.825487
0.347889	0.231873	0.873786
0.816704	0.364359	0.51324
0.538914	0.404058	1.00097
0.894549	0.349063	0.32074
0.339593	0.427127	0.825748
0.807371	0.435419	0.599915
0.559883	0.369832	1.01066
0.88709	0.350666	0.307181
0.36058	0.431824	0.801961
0.830023	0.434848	0.649961
0.507905	0.351125	1.00622
0.899775	0.364519	0.287849
0.324648	0.435188	0.770376
0.789306	0.451474	0.680751
0.598688	0.34472	0.974379
0.864938	0.352304	0.424902
0.420552	0.411908	0.953589
0.877277	0.387107	0.373391
0.387584	0.42128	0.89845
0.854505	0.406341	0.482647
0.447574	0.39768	0.996551
0.890105	0.374012	0.277929
0.352144	0.440266	0.750485
0.821299	0.448025	0.720339
0.52836	0.32748	0.959321
0.897104	0.368399	0.421194
0.332309	0.406648	0.958082
0.798767	0.409015	0.311511
0.578658	0.452693	0.79271
0.877726	0.370801	0.768187
0.386362	0.333739	0.938782
0.853511	0.401721	0.390038
0.450108	0.421288	0.913466
0.891039	0.386739	0.483833
0.349519	0.392486	1.00788
0.818479	0.395665	0.187525
0.534855	0.478518	0.549169
0.895626	0.437381	0.918983
0.336527	0.262032	0.7172
0.803796	0.414447	0.753287
0.56775	0.340845	0.92083
0.883476	0.369584	0.532386
0.370606	0.385007	1.02906
0.839726	0.387	0.139101
0.48451	0.484409	0.429341
0.899136	0.483664	0.859834
0.326485	0.238749	0.825424
0.791613	0.380233	0.593991
0.593862	0.390856	1.00562
0.868284	0.339162	0.341355
0.411722	0.426235	0.852331
0.871945	0.410406	0.588142
0.401965	0.366382	1.03439
0.865401	0.380686	0.142756
0.419337	0.477018	0.441256
0.876576	0.502105	0.850668
0.389485	0.229632	0.828501
0.856031	0.36289	0.619875
0.44367	0.372248	1.02527
0.888577	0.372952	0.195205
0.356428	0.459057	0.575373
0.825794	0.488321	0.856004
0.51789	0.256837	0.793913
0.898848	0.370463	0.737541
0.327314	0.335927	0.978485
0.792646	0.406049	0.25532
0.59169	0.468204	0.691822
0.869734	0.386399	0.885219
0.407867	0.304417	0.766762
0.869442	0.420696	0.724157
0.408646	0.32888	0.977028
0.869956	0.388722	0.306888
0.407276	0.438373	0.79831
0.869048	0.421509	0.678113
0.409692	0.340232	1.00842
0.87064	0.383931	0.222426
0.405454	0.457787	0.63505
0.86782	0.458857	0.849774
0.412952	0.272044	0.825444
0.872721	0.391969	0.636779
0.399884	0.359981	1.02731
0.863916	0.382926	0.162307
0.423234	0.4731	0.492023
0.878785	0.488024	0.874753
0.383479	0.236108	0.789912
0.851122	0.374855	0.679602
0.456168	0.358736	1.00028
0.893083	0.376644	0.272927
0.343748	0.440847	0.741561
0.812107	0.45243	0.727891
0.549322	0.325167	0.948872
0.891242	0.366002	0.458283
0.348946	0.399776	0.989844
0.817857	0.398736	0.2374
0.53628	0.466775	0.65962
0.895262	0.411758	0.885809
0.337566	0.286618	0.779273
0.805015	0.421341	0.673854
0.565078	0.357574	0.984802
0.884753	0.356626	0.378796
0.367073	0.417963	0.907013
0.83639	0.410297	0.452786
0.492631	0.408493	0.970536
0.899805	0.366263	0.372658
[truncated: 1,001 more rows]

## Sheet: food chain model
X	Y	Z
0.8	0.2	8
0.933097	0.0711988	7.84444
0.982003	0.0196912	7.49805
0.995143	0.00547323	7.09183
0.998575	0.00171826	6.68734
0.999496	0.000625501	6.30058
0.999806	0.000263759	5.93464
1.00003	0.00012809	5.58945
0.999075	7.11135e-05	5.26415
0.999868	4.4773e-05	4.9577
1.00006	3.175e-05	4.66906
1.00012	2.51843e-05	4.3972
1.00018	2.21997e-05	4.14117
0.999432	2.16162e-05	3.90004
0.9999	2.31095e-05	3.67295
1.00014	2.6984e-05	3.45909
1.00035	3.42361e-05	3.25769
1.00037	4.69723e-05	3.06802
0.999375	6.93829e-05	2.88942
1.00002	0.000109823	2.72125
1.00019	0.00018559	2.56292
1.00071	0.000333536	2.41391
0.999869	0.000635425	2.27376
0.999158	0.00127889	2.14213
0.998808	0.00271173	2.01891
0.997672	0.0060457	1.90446
0.993089	0.0141666	1.80025
0.982836	0.0349695	1.71029
0.955253	0.0916986	1.64456
0.870372	0.2586	1.62448
0.575499	0.743177	1.68062
0.0276844	0.926755	1.80645
0.00490958	0.31805	1.89056
0.043494	0.0941307	1.87588
0.582613	0.0740678	1.81173
0.894412	0.176657	1.7705
0.735914	0.493987	1.79659
0.184419	1.07279	1.91073
0.00602846	0.501541	2.03564
0.018711	0.144153	2.05881
0.322312	0.0669979	1.99857
0.887513	0.126242	1.93909
0.827949	0.328908	1.93559
0.469632	0.855699	2.02203
0.0169315	0.77159	2.17193
0.00987236	0.234954	2.24596
0.135046	0.0746392	2.20429
0.813522	0.0931383	2.13044
0.882783	0.218674	2.09768
0.683625	0.567342	2.14619
0.128188	1.03235	2.29023
0.00729355	0.411884	2.42427
0.0416195	0.108963	2.42623
0.563209	0.0686205	2.34552
0.912765	0.134544	2.28019
0.830092	0.320253	2.27754
0.515603	0.785085	2.37192
0.0324115	0.816813	2.54464
0.0150092	0.246272	2.63935
0.189797	0.0792175	2.5935
0.850202	0.100254	2.51166
0.885334	0.211224	2.47446
0.720846	0.497668	2.52121
0.239197	0.98724	2.67449
0.0148004	0.486113	2.84491
0.0583101	0.127894	2.86705
0.623586	0.082073	2.78343
0.908969	0.144076	2.71527
0.834771	0.30306	2.71238
0.583218	0.681086	2.81012
0.0803155	0.892247	3.00546
0.0222786	0.290634	3.14043
0.226149	0.0909576	3.10198
0.861761	0.104425	3.01158
0.894935	0.187791	2.96263
0.784609	0.381986	2.99138
0.470447	0.792985	3.12994
0.0485294	0.729412	3.34732
0.0470447	0.207113	3.44808
0.490016	0.0929409	3.37992
0.904152	0.12646	3.29522
0.878414	0.215899	3.26088
0.760315	0.411986	3.3087
0.449156	0.791336	3.46874
0.0585216	0.687195	3.70274
0.0765141	0.198044	3.80346
0.617797	0.105546	3.73244
0.906002	0.137698	3.65168
0.877244	0.212671	3.61824
0.784058	0.365309	3.65957
0.558042	0.662861	3.80637
0.148652	0.808851	4.05236
0.0741858	0.303763	4.23075
0.494773	0.131839	4.20525
0.887756	0.14316	4.13015
0.886132	0.189198	4.08618
0.83509	0.273824	4.09571
0.72814	0.432084	4.18388
0.496781	0.689934	4.37549
0.164223	0.710519	4.64731
0.159699	0.297724	4.8269
0.663389	0.1781	4.82689
0.870033	0.184093	4.79124
0.866988	0.208713	4.77291
0.841581	0.248611	4.78456
0.798308	0.31198	4.83931
0.723112	0.411546	4.95363
0.594244	0.551377	5.14384
0.403997	0.656817	5.40878
0.289346	0.54169	5.68948
0.464846	0.366925	5.88513
0.717197	0.307616	6.00256
0.792707	0.275237	6.08514
0.828792	0.233955	6.13169
0.867524	0.182581	6.12475
0.906942	0.128828	6.04776
0.93989	0.0828293	5.89597
0.963762	0.0504477	5.68238
0.978748	0.030747	5.43066
0.986697	0.0196442	5.16266
0.990819	0.0135323	4.89276
0.992678	0.0101886	4.62893
0.99456	0.00842295	4.37515
0.995461	0.0076484	4.13331
0.99553	0.00761234	3.90424
0.995053	0.008278	3.6883
0.993664	0.0098018	3.48576
0.992937	0.0125924	3.29701
0.990513	0.0175094	3.12293
0.986096	0.0263084	2.96537
0.977634	0.0427453	2.82808
0.959707	0.0754651	2.71845
0.922504	0.1463	2.65088
0.829071	0.315096	2.65124
0.556793	0.717682	2.75333
0.0609774	0.858883	2.94761
0.021908	0.266188	3.06916
0.245054	0.0862889	3.02308
0.870334	0.104598	2.93345
0.892581	0.193531	2.88743
0.772385	0.403925	2.92124
0.426264	0.837096	3.06577
0.0366259	0.671493	3.27754
0.0510407	0.18368	3.35852
0.535406	0.0902088	3.28341
0.907419	0.129528	3.20134
0.8718	0.22928	3.17308
0.73563	0.452601	3.23141
0.374744	0.854611	3.40363
0.04116	0.593069	3.62842
0.0951323	0.163022	3.69406
0.696689	0.102786	3.61187
0.908566	0.143288	3.53513
0.867064	0.232182	3.51143
0.751486	0.418201	3.57013
0.462609	0.760675	3.74026
0.080253	0.698629	3.98765
0.0973927	0.216061	4.10693
0.652353	0.119927	4.04599
0.901244	0.145666	3.97042
0.878849	0.204735	3.93535
0.809907	0.316919	3.96402
0.657535	0.530956	4.0848
0.333884	0.799667	4.31404
0.0896518	0.508797	4.56784
0.292396	0.187229	4.63855
0.826165	0.155303	4.58652
0.887165	0.176667	4.53854
0.865769	0.216076	4.52047
0.822962	0.28242	4.54734
0.743742	0.394985	4.63869
0.593083	0.570949	4.81589
0.34437	0.710633	5.08018
0.202591	0.50141	5.34929
0.465109	0.286551	5.48436
0.783471	0.248741	5.53174
0.831127	0.241327	5.56357
0.840081	0.232256	5.58775
0.849722	0.218573	5.60018
0.862658	0.199998	5.59504
0.878888	0.177129	5.56614
0.897264	0.151516	5.50792
0.915986	0.125471	5.41695
0.932391	0.101471	5.29327
0.946068	0.0813396	5.14088
0.956872	0.0658545	4.9667
0.964489	0.0548869	4.77877
0.969358	0.0478563	4.58465
0.972627	0.0441714	4.39066
0.97367	0.0435147	4.20183
0.972569	0.0459897	4.02231
0.969235	0.0523237	3.856
0.962544	0.0642784	3.70737
0.950778	0.085597	3.58249
0.929627	0.124377	3.49091
0.887343	0.199312	3.44843
0.793016	0.355437	3.4806
0.559354	0.671778	3.61898
0.128777	0.8215	3.85712
0.0607692	0.290591	4.02373
0.461198	0.119499	3.98831
0.890879	0.134329	3.90624
0.888466	0.18868	3.85992
0.826119	0.293176	3.87441
0.686258	0.497067	3.97819
0.374394	0.791224	4.19207
0.0884471	0.568466	4.44985
0.221375	0.197175	4.54094
0.793645	0.149466	4.48865
0.889162	0.172331	4.43617
0.866711	0.216536	4.41642
0.817888	0.292728	4.44636
0.724417	0.42485	4.54769
0.540076	0.627899	4.74195
0.261797	0.711239	5.01803
0.198171	0.405441	5.25397
0.581727	0.24544	5.33403
0.822509	0.230122	5.3542
0.84258	0.231984	5.37118
0.841678	0.234799	5.39081
0.839725	0.237254	5.41321
0.838491	0.238869	5.43778
0.83716	0.239196	5.46345
0.83807	0.237525	5.48863
0.840825	0.233245	5.51096
0.846034	0.225717	5.52736
0.854436	0.214448	5.53395
0.863736	0.199372	5.52618
0.877268	0.180692	5.49931
0.892446	0.159461	5.44887
0.908265	0.137231	5.37177
0.921792	0.11586	5.26719
0.936092	0.0969113	5.13716
0.947106	0.0814996	4.98622
0.955996	0.069976	4.82054
0.960689	0.0622641	4.64666
0.963798	0.0580957	4.47068
0.964772	0.0573735	4.298
0.962994	0.0603801	4.13344
0.959549	0.0680468	3.98177
0.951884	0.0825219	3.84847
0.937826	0.108291	3.741
0.910958	0.155049	3.67065
0.857414	0.244947	3.65561
0.741675	0.427728	3.72339
0.461839	0.751571	3.90179
0.0927355	0.690284	4.15628
0.11681	0.22482	4.28259
0.678769	0.131381	4.22981
0.896027	0.154368	4.1615
0.875874	0.206335	4.12996
0.816962	0.301229	4.15607
0.693682	0.47614	4.26569
0.434476	0.730867	4.4797
0.139115	0.634515	4.75378
0.222599	0.259152	4.90008
0.745072	0.182744	4.89026
0.869632	0.192338	4.86181
0.861468	0.216204	4.85112
0.836758	0.253899	4.86895
0.796067	0.312429	4.92726
0.728481	0.401806	5.04102
0.614507	0.525974	5.22508
0.449476	0.631952	5.48108
0.326115	0.570958	5.76598
0.436091	0.409457	5.99158
0.672554	0.333617	6.13931
0.771954	0.290963	6.2437
0.820691	0.23956	6.30308
0.868477	0.177677	6.29611
0.914223	0.116373	6.20345
0.94957	0.068424	6.02421
0.971768	0.0382557	5.78093
0.984723	0.0217546	5.50445
0.991183	0.0131982	5.2181
0.994345	0.00875226	4.93492
0.995594	0.00640406	4.6612
0.996367	0.00517896	4.3997
0.997321	0.00462024	4.15146
0.997596	0.00453195	3.91674
0.997479	0.00486761	3.69547
0.996402	0.0057011	3.48748
0.995805	0.00725031	3.2927
0.994725	0.00997666	3.11132
0.992499	0.0148124	2.94407
0.987913	0.0236953	2.79277
0.978204	0.0408856	2.66127
0.959888	0.0764879	2.5575
0.917921	0.157024	2.49712
0.806281	0.357309	2.50812
0.470081	0.823354	2.62275
0.0304868	0.744143	2.81079
0.0246071	0.212089	2.89798
0.320993	0.080165	2.83753
0.88902	0.113802	2.75511
0.876112	0.227153	2.72395
0.710997	0.504378	2.78096
0.251931	0.957778	2.94844
0.0188187	0.478092	3.13364
0.0805179	0.123841	3.15399
0.698992	0.0859203	3.06293
0.9134	0.141237	2.98935
0.849617	0.272222	2.97819
0.655594	0.574711	3.06372
0.184047	0.93515	3.25955
0.0266991	0.389803	3.44108
0.176635	0.111393	3.43524
0.827131	0.103733	3.34257
0.9039	0.165091	3.28036
0.830628	0.298735	3.2848
0.635578	0.589047	3.38887
0.193414	0.895031	3.60342
0.0386618	0.376797	3.79698
0.258572	0.117726	3.78887
0.859753	0.114953	3.69741
0.901977	0.16636	3.63533
0.843585	0.269695	3.63281
0.704659	0.481692	3.71952
0.37461	0.81406	3.9191
0.068419	0.575827	4.16664
0.171408	0.180666	4.24598
0.775893	0.131036	4.17844
0.897353	0.161687	4.1149
0.866697	0.222402	4.09346
0.795462	0.334754	4.13609
0.643706	0.540634	4.26988
0.336289	0.776808	4.50829
0.113592	0.511435	4.76762
0.337401	0.211426	4.85548
0.818743	0.178717	4.827
0.872656	0.195324	4.79889
0.856219	0.225653	4.79407
0.82422	0.273766	4.82409
0.770325	0.34965	4.90326
0.677548	0.464848	5.04859
0.523654	0.605595	5.27188
0.339271	0.638429	5.55526
0.326824	0.461528	5.81225
0.587088	0.33808	5.97329
0.757453	0.296657	6.07749
0.80758	0.259041	6.14812
0.846325	0.210081	6.17264
0.887855	0.154248	6.13181
0.926212	0.101926	6.0134
0.955088	0.062218	5.82263
0.973452	0.0370156	5.58123
0.984536	0.0226695	5.31434
0.990398	0.0148394	5.04042
0.993568	0.0105862	4.77009
0.994516	0.00829591	4.50877
0.995438	0.00715112	4.25902
0.996151	0.00677053	4.02193
0.996484	0.00701976	3.79796
0.996075	0.00794228	3.58726
0.994178	0.00977138	3.39001
0.992766	0.0130253	3.20667
0.990098	0.0187684	3.03828
0.985127	0.0292025	2.88708
0.974349	0.0491545	2.75764
0.95236	0.0900698	2.659
0.903572	0.181955	2.60864
0.774419	0.408123	2.63634
0.393158	0.886161	2.77202
0.023579	0.642386	2.96526
0.0378107	0.17232	3.03031
0.471823	0.0804519	2.95498
0.906772	0.123549	2.87421
0.86795	0.241191	2.84925
0.696732	0.521146	2.91536
0.240817	0.947054	3.09331
0.0231323	0.459485	3.28261
0.109307	0.123152	3.29908
0.753156	0.0954302	3.20883
0.907947	0.153875	3.14103
0.839261	0.286969	3.13807
0.643514	0.5848	3.23371
0.186049	0.913682	3.43985
0.0330808	0.379783	3.627
0.222961	0.11463	3.61905
0.848479	0.111398	3.52777
0.900968	0.169402	3.46774
0.833011	0.290638	3.47219
0.662062	0.546136	3.57283
0.263905	0.872186	3.78631
0.0483935	0.446277	4.00644
0.234265	0.138648	4.02868
0.839297	0.122085	3.94435
0.900942	0.163492	3.88078
0.856365	0.243811	3.86858
0.755672	0.400607	3.93367
0.524919	0.680763	4.10414
0.153445	0.756828	4.36498
0.111908	0.295363	4.54334
0.598388	0.153079	4.52658
0.881688	0.163033	4.46909
0.876917	0.198812	4.43676
0.838682	0.260484	4.44717
0.766348	0.367153	4.51987
0.62448	0.544038	4.67788
0.370402	0.721296	4.92956
0.178917	0.541469	5.20447
0.390538	0.279046	5.34515
0.779341	0.23192	5.37738
0.841172	0.229491	5.39367
0.844912	0.229389	5.40942
0.845633	0.228304	5.42468
0.847323	0.225655	5.4381
0.851235	0.221001	5.44785
0.854505	0.214134	5.45153
0.861576	0.20464	5.44648
0.870184	0.192615	5.42963
0.880017	0.178349	5.39794
0.891069	0.162455	5.34877
0.902619	0.145874	5.28035
0.91398	0.129713	5.19227
0.924299	0.115061	5.08577
0.933269	0.102783	4.96371
0.940217	0.0934696	4.8302
0.944822	0.0874794	4.69007
0.946905	0.0851078	4.54848
0.946647	0.086816	4.41066
0.943295	0.0935505	4.28212
0.935738	0.107214	4.16905
0.921963	0.131605	4.07931
0.89702	0.174509	4.02398
0.84949	0.252545	4.01964
0.752636	0.400309	4.09065
0.538662	0.657526	4.26395
0.187645	0.757386	4.52856
0.125432	0.331015	4.72786
0.582369	0.173025	4.73546
0.869155	0.176052	4.69266
0.87143	0.20324	4.6679
0.843169	0.248509	4.6765
0.793096	0.322478	4.73348
0.702555	0.441659	4.85765
0.541627	0.604965	5.06559
0.320762	0.67168	5.3451
0.266908	0.459052	5.60219
0.563136	0.309424	5.74201
0.775777	0.275492	5.81871
0.81693	0.254185	5.87318
0.840242	0.22487	5.90204
0.867773	0.187221	5.89289
0.898695	0.14524	5.83357
0.926123	0.10517	5.71742
0.949926	0.0724348	5.54788
0.966515	0.0491407	5.33786
0.977276	0.0340967	5.10377
0.983418	0.0249294	4.85972
0.987667	0.019566	4.61544
0.99038	0.0166486	4.37688
0.990724	0.0154227	4.1475
0.990638	0.0155611	3.92935
0.989891	0.017083	3.72382
0.987594	0.0203719	3.53214
0.985191	0.0263406	3.35591
0.979679	0.036916	3.19772
0.969799	0.0561577	3.06215
0.949665	0.0932517	2.9577
0.907497	0.170917	2.90009
0.805498	0.349499	2.91636
0.520528	0.745503	3.03949
0.0602048	0.799459	3.2515
0.0344535	0.237235	3.36983
0.378644	0.0897874	3.31115
0.896337	0.115253	3.22108
0.888904	0.197902	3.17709
0.78147	0.381434	3.2115
0.491656	0.758086	3.35604
0.0654076	0.750467	3.58536
0.0560454	0.220758	3.70254
0.519985	0.100135	3.63778
0.904429	0.127911	3.55134
0.884761	0.200971	3.51028
0.794288	0.352317	3.54293
0.569103	0.656261	3.68078
0.145799	0.827879	3.92014
0.0629709	0.30737	4.09698
0.449966	0.124812	4.06943
0.887149	0.136443	3.98932
0.888735	0.186841	3.9424
0.83182	0.282193	3.9531
0.707398	0.465715	4.04859
0.430736	0.750899	4.2523
0.112102	0.638722	4.51878
0.185683	0.232935	4.64713
0.745245	0.158815	4.61263
0.883202	0.175866	4.5652
0.867491	0.212655	4.54513
0.827939	0.274439	4.56769
0.755475	0.378518	4.65156
0.617971	0.544247	4.81802
0.38361	0.701294	5.07333
0.209063	0.549057	5.35204
0.407239	0.308127	5.51297
0.75816	0.255518	5.57197
0.825853	0.245153	5.60911
0.838274	0.233631	5.63623
0.850276	0.216745	5.64858
0.866253	0.194352	5.63922
0.8852	0.167616	5.60098
0.905597	0.138837	5.5281
0.925488	0.110999	5.4181
0.942568	0.0867971	5.27324
0.9555	0.0677178	5.10011
0.964827	0.0538905	4.90769
0.971298	0.0446235	4.70498
0.975253	0.0390345	4.4995
0.977374	0.0364381	4.29702
0.978109	0.0365208	4.10187
0.976724	0.0394426	3.91758
0.973174	0.0459983	3.74752
0.966518	0.0580447	3.59572
0.954549	0.0795241	3.46802
0.933099	0.119042	3.37392
0.889701	0.196845	3.32955
0.7906	0.362486	3.36126
0.536913	0.702693	3.5009
0.0993817	0.803421	3.73572
0.0567364	0.260827	3.88281
0.478077	0.109739	3.83376
0.897856	0.129656	3.74804
0.888695	0.190941	3.70207
0.816346	0.312471	3.72216
0.646484	0.555072	3.83861
0.27507	0.840607	4.06553
0.0673144	0.449082	4.29711
0.299255	0.156804	4.33119
0.846337	0.140852	4.26135
0.891652	0.175361	4.20857
0.855346	0.238999	4.19966
0.780043	0.354769	4.25615
0.622914	0.559297	4.40414
0.322489	0.766152	4.65298
0.126902	0.486383	4.91165
0.394074	0.217743	4.99714
0.824764	0.18905	4.97819
0.868081	0.200485	4.95763
0.85689	0.221455	4.95359
0.835447	0.253468	4.97432
0.801751	0.30155	5.02972
0.748281	0.372588	5.13214
0.662079	0.471355	5.29466
0.535873	0.576544	5.52417
0.404989	0.599954	5.80217
0.40196	0.489868	6.06794
0.574786	0.386141	6.26966
0.720906	0.325507	6.41508
0.794396	0.263208	6.50693
0.855819	0.189301	6.52195
0.911973	0.116877	6.43453
0.953214	0.0629614	6.24308
0.976945	0.031892	5.97862
0.988116	0.0165266	5.68066
0.993303	0.00923916	5.37586
0.996228	0.00570427	5.07732
0.99787	0.00391834	4.79058
0.998476	0.00299461	4.5177
0.998283	0.00253837	4.25925
0.998408	0.00237562	4.0151
0.998715	0.00244303	3.78488
0.998841	0.00274743	3.56812
0.998287	0.00336334	3.36437
0.997327	0.00446204	3.1733
0.996399	0.00638961	2.99482
0.99479	0.00984486	2.82925
0.991626	0.0162869	2.67774
0.984938	0.0289289	2.54301
0.971205	0.0553609	2.43095
0.940299	0.115258	2.35382
0.860633	0.264851	2.33504
0.620354	0.650867	2.40837
0.0799407	0.956867	2.57706
0.0124882	0.330041	2.7056
0.110494	0.0925626	2.68368
0.776423	0.0890659	2.59825
0.900534	0.176586	2.54666
0.779633	0.401055	2.57096
0.39788	0.885456	2.70199
0.0233871	0.652775	2.89135
0.0290966	0.173581	2.95749
0.40699	0.0722814	2.88091
0.908528	0.108022	2.7928
0.884803	0.212195	2.75527
0.736514	0.464122	2.80278
0.314675	0.927991	2.96145
0.022872	0.54369	3.1567
0.0676362	0.14316	3.19775
0.643191	0.0885176	3.11283
0.909996	0.140909	3.03887
0.851902	0.267069	3.02616
0.667405	0.556547	3.10905
0.210169	0.930172	3.30368
0.0282579	0.413243	3.49358
0.167265	0.116878	3.49615
0.817236	0.104334	3.40415
0.904625	0.162328	3.3401
0.836632	0.287375	3.34065
0.657745	0.557446	3.43833
0.236647	0.89119	3.64856
0.042074	0.422595	3.85686
0.229295	0.129803	3.86771
0.841762	0.118657	3.78094
0.900082	0.167193	3.71964
0.84594	0.264062	3.71579
0.718204	0.459686	3.79814
0.417061	0.780184	3.992
0.084067	0.629348	4.24749
0.153875	0.204836	4.35329
0.742061	0.136787	4.29654
0.894445	0.162022	4.23429
0.870411	0.21414	4.20926
0.811099	0.308002	4.24148
0.68999	0.478084	4.35609
0.439824	0.718671	4.57316
0.155278	0.637744	4.84998
0.234627	0.277036	5.00808
0.735557	0.196658	5.0136
0.860706	0.202946	4.99727
0.855926	0.221767	4.99461
0.836883	0.250512	5.01444
0.807122	0.293093	5.06571
0.76035	0.355253	5.15945
0.687338	0.441748	5.30787
0.579367	0.54158	5.5196
0.454068	0.595088	5.78559
0.405451	0.528033	6.06164
0.52328	0.420111	6.29007
0.681812	0.348699	6.45958
0.772864	0.282771	6.57343
0.841659	0.205114	6.61037
0.90312	0.126799	6.54121
0.948688	0.0671731	6.359
0.974903	0.0328817	6.0944
0.987992	0.0163299	5.79126
0.994012	0.00874038	5.47972
0.996446	0.00517696	5.17435
0.997391	0.00342039	4.88114
0.997874	0.00252061	4.60223
0.998764	0.00206485	4.33813
0.999008	0.00187196	4.08867
0.998811	0.00186873	3.85342
0.998338	0.00204379	3.63182
0.998181	0.00243673	3.42334
0.99837	0.00315246	3.22752
0.997695	0.00440753	3.04406
0.996328	0.00663451	2.87294
0.993746	0.010721	2.71465
0.990005	0.0185671	2.57071
0.982247	0.0344962	2.44464
0.964637	0.0691335	2.34399
0.922457	0.151285	2.2843
0.8054	0.365069	2.29375
0.435869	0.869471	2.40361
0.0201701	0.710413	2.57711
0.0192759	0.20116	2.65005
0.276737	0.0741923	2.59025
0.882669	0.108545	2.51053
0.874948	0.232716	2.48128
0.685808	0.550673	2.54031
0.172506	0.995337	2.70433
0.0142182	0.419757	2.8639
0.080633	0.111581	2.86725
0.70734	0.0856845	2.7804
0.9075	0.155715	2.71769
0.818629	0.331086	2.72434
0.535222	0.738229	2.8348
0.0561677	0.827227	3.03478
0.0250719	0.248504	3.15151
0.291607	0.0848512	3.09821
0.883897	0.106749	3.00735
0.892447	0.193875	2.96132
0.775753	0.396287	2.99476
0.446728	0.814395	3.13893
0.0423283	0.694464	3.35571
0.0514746	0.192191	3.4457
0.529179	0.0917214	3.37217
0.907379	0.127551	3.28784
0.876969	0.218804	3.25494
0.755883	0.419344	3.30506
0.436048	0.801863	3.46783
0.0556307	0.670786	3.70118
0.0807964	0.192129	3.79627
0.635743	0.106167	3.72375
0.905829	0.140067	3.64465
0.874338	0.217669	3.61404
0.777246	0.376011	3.65974
0.540375	0.681066	3.81218
0.13322	0.791529	4.06036
0.0790229	0.284811	4.22868
0.532219	0.130299	4.19595
0.890382	0.144724	4.12147
0.884327	0.19246	4.07973
0.831088	0.280354	4.09283
0.719045	0.444795	4.18632
0.476564	0.706581	4.3842
0.151504	0.687978	4.65666
0.174193	0.280991	4.82372
0.693075	0.177259	4.81747
0.871308	0.185774	4.78264
0.865096	0.211966	4.76671
0.837901	0.254269	4.78225
0.791651	0.321551	4.84285
0.710839	0.426912	4.96542
0.57277	0.570632	5.16557
0.378293	0.658457	5.43757
0.290537	0.513802	5.71207
0.504441	0.352507	5.89316
0.73522	0.302067	6.003
0.798505	0.270028	6.08056
0.833548	0.228131	6.12107
0.87208	0.176771	6.10691
0.910679	0.123986	6.02252
0.942394	0.0795635	5.8648
0.965327	0.048644	5.64793
0.979401	0.0299082	5.39537
0.9869	0.0193295	5.12809
0.990767	0.0134841	4.8597
0.992566	0.0102819	4.5977
0.994579	0.0086052	4.34587
0.995295	0.00790673	4.106
0.995273	0.00795819	3.87889
0.994627	0.0087468	3.66493
0.993281	0.0104622	3.46441
0.992457	0.0135725	3.27783
0.989669	0.0190536	3.1062
0.984691	0.0289075	2.95166
0.975007	0.0474594	2.81846
0.954704	0.0848015	2.71496
0.911461	0.166848	2.65729
0.799709	0.364639	2.67357
0.471517	0.811488	2.79612
0.0343968	0.739976	2.99442
0.0278502	0.205282	3.08516
0.361292	0.0781857	3.01748
0.900364	0.108044	2.92745
0.888748	0.20267	2.88562
0.758633	0.425624	2.92611
0.389909	0.867762	3.07826
0.0324197	0.624177	3.28798
0.0604232	0.168499	3.35547
0.592726	0.0919161	3.27644
0.908159	0.136189	3.19827
0.863586	0.243655	3.17683
0.714226	0.483851	3.24524
0.325161	0.883563	3.42802
0.0374325	0.531681	3.64696
0.121659	0.147187	3.69251
0.75227	0.105968	3.60697
0.906641	0.151407	3.5355
0.857603	0.248225	3.5203
0.728922	0.451105	3.59136
0.411277	0.800529	3.77543
0.0671291	0.62797	4.02123
0.126283	0.189959	4.11446
0.723797	0.122278	4.04604
0.901037	0.15297	3.9756
0.871251	0.21733	3.94876
0.794877	0.3398	3.98917
0.624603	0.56956	4.12536
0.281415	0.805385	4.36721
0.0936022	0.447627	4.60806
0.375525	0.180311	4.65699
0.846203	0.163683	4.60824
0.880237	0.188835	4.57053
0.854492	0.233098	4.56564
0.8055	0.307201	4.60928
0.715385	0.430762	4.72154
0.545807	0.610479	4.92153
0.301081	0.691075	5.19879
0.229646	0.445411	5.45126
0.560367	0.281007	5.56818
0.796381	0.25398	5.61873
0.829807	0.242717	5.65476
0.842403	0.227071	5.6775
0.857883	0.205336	5.68012
0.876775	0.178278	5.65467
0.898195	0.148051	5.59399
0.919391	0.117892	5.4939
0.938023	0.0910438	5.3552
0.952962	0.0695552	5.184
0.964605	0.0538417	4.98975
0.9724	0.0431988	4.78242
0.977303	0.0365557	4.57047
0.979949	0.0330105	4.36032
0.980346	0.0320338	4.15656
0.979916	0.0335242	3.96266
0.978043	0.0379094	3.78162
0.973856	0.046382	3.61668
0.965674	0.0615229	3.47221
0.950427	0.088841	3.35511
0.921658	0.140793	3.27712
0.86093	0.247888	3.25841
0.713321	0.483347	3.32978
0.334404	0.870637	3.51559
0.03834	0.5362	3.7401
0.124085	0.145967	3.78709
0.758852	0.102744	3.69737
0.912122	0.141658	3.61857
0.871804	0.22293	3.59066
0.768854	0.389622	3.64109
0.516242	0.706364	3.79995
0.114328	0.764605	4.04937
0.0849725	0.261424	4.20273
0.574629	0.12771	4.1608
0.894145	0.14616	4.08675
0.881833	0.197369	4.04806
0.823952	0.292274	4.06696
0.700467	0.470627	4.1699
0.434161	0.738803	4.37903
0.127194	0.638411	4.65
0.204659	0.247773	4.78899
0.74465	0.171764	4.76785
0.875972	0.184688	4.73044
0.864378	0.214298	4.71516
0.833306	0.262358	4.73482
0.779511	0.339869	4.80447
0.683741	0.461856	4.94241
0.518803	0.616574	5.16277
0.314951	0.652234	5.4463
0.301242	0.443954	5.69745
0.597531	0.318243	5.83928
0.771751	0.285184	5.92678
0.812333	0.257879	5.98927
0.841255	0.2206	6.01842
0.874855	0.174817	5.99873
0.909713	0.127077	5.91689
0.939484	0.0854983	5.76952
0.96159	0.0550284	5.56716
0.97581	0.0354762	5.32916
0.983975	0.0238594	5.07437
0.988878	0.0171901	4.81613
0.991357	0.0134562	4.56239
0.99268	0.0115101	4.31748
0.992952	0.0107712	4.08368
0.992901	0.0110125	3.86218
0.992924	0.0122707	3.65372
0.991466	0.0148633	3.459
0.988805	0.0195211	3.27902
0.983863	0.0277578	3.11561
0.97605	0.0427389	2.97223
0.961657	0.0715231	2.85552
0.929935	0.131341	2.77815
0.855477	0.268093	2.76316
0.646292	0.594952	2.84426
0.1457	0.952755	3.03215
0.0202666	0.365753	3.19562
0.152224	0.102181	3.18116
0.815521	0.0965133	3.08807
0.905129	0.165217	3.02719
0.8194	0.323129	3.0366
0.575663	0.675401	3.15021
0.0997434	0.866365	3.36432
0.0340242	0.287553	3.51298
0.320788	0.0990617	3.47182
0.883045	0.115005	3.38089
0.893693	0.186481	3.33093
0.80472	0.340022	3.35367
0.573857	0.661524	3.48166
0.128053	0.845804	3.7118
0.0493305	0.297942	3.87837
0.400731	0.112201	3.84271
0.888863	0.125489	3.75508
0.893134	0.182618	3.70381
0.826774	0.295761	3.71583
0.671528	0.523328	3.82109
0.31983	0.831852	4.03847
0.0668683	0.500498	4.28052
0.242163	0.164837	4.33344
0.825386	0.136017	4.26302
0.895977	0.166775	4.20364
0.864353	0.224622	4.18518
0.797319	0.32955	4.22825
0.657869	0.518951	4.3588
0.377512	0.752689	4.59238
0.132141	0.561287	4.86249
0.304686	0.240022	4.98128
0.791153	0.191488	4.97109
0.865	0.202498	4.95253
0.854717	0.2247	4.951
0.832058	0.258655	4.9755
0.795972	0.309664	5.03634
0.738045	0.385006	5.14619
0.646508	0.487507	5.31816
0.513852	0.589125	5.55677
0.390666	0.590866	5.83785
0.416707	0.46954	6.09559
0.604517	0.374227	6.28633
0.735102	0.316724	6.42369
0.803756	0.253255	6.50596
0.864027	0.179031	6.50807
0.917891	0.108612	6.40638
0.95617	0.0579529	6.20374
0.978006	0.0294263	5.93368
0.989096	0.0154165	5.63447
0.994025	0.00874892	5.3306
0.99612	0.00549082	5.03392
0.996974	0.003834	4.74936
0.997917	0.00297657	4.47875
0.998599	0.00256105	4.22253
0.998582	0.00243141	3.98055
0.998243	0.0025347	3.75242
0.997703	0.00288754	3.53768
0.997941	0.00357754	3.3359
0.997505	0.00480081	3.14678
0.996256	0.0069511	2.9703
0.993913	0.0108258	2.8069
0.989834	0.0181022	2.65794
0.983053	0.0325075	2.52658
0.967575	0.0629862	2.41958
0.931534	0.133127	2.35082
0.835705	0.310805	2.34616
0.538097	0.75506	2.43898
0.0400774	0.845647	2.6155
0.0151951	0.258356	2.71894
0.183875	0.0806889	2.67515
0.847222	0.0979458	2.59045
0.890558	0.200364	2.54864
0.742761	0.460914	2.58877
0.300817	0.953683	2.73702
0.0163581	0.54322	2.91919
0.0474165	0.140694	2.95662
0.563227	0.0777341	2.87239
0.913159	0.128271	2.79483
0.859113	0.258743	2.77642
0.663216	0.571745	2.85236
0.171169	0.958796	3.03679
0.0201149	0.391714	3.20785
0.133725	0.106759	3.2017
0.796068	0.0944178	3.10839
0.907545	0.159203	3.04414
0.828163	0.307849	3.04801
0.602645	0.642022	3.154
0.124534	0.893979	3.36485
0.0314707	0.316991	3.52666
0.273559	0.101758	3.49541
0.872096	0.110775	3.40242
0.898698	0.176631	3.34677
0.818487	0.317253	3.36047
0.611559	0.616003	3.47614
0.170216	0.876067	3.6997
0.0453502	0.346813	3.88659
0.324455	0.11861	3.86964
0.873978	0.123149	3.78209
0.896176	0.176218	3.72677
0.835468	0.281059	3.73191
0.69449	0.491618	3.82684
0.368542	0.808118	4.03373
0.0748449	0.564852	4.28484
0.196	0.18421	4.3652
0.790104	0.137965	4.30218
0.894513	0.165878	4.24266
0.866717	0.22011	4.22186
0.804571	0.31767	4.25978
0.677563	0.493219	4.3817
0.419106	0.730684	4.60594
0.148351	0.610027	4.88203
0.262206	0.264784	5.02762
0.758074	0.196988	5.02946
0.861237	0.204014	5.01409
0.85549	0.222151	5.01219
0.837226	0.249641	5.03193
0.808943	0.290101	5.08182
0.764574	0.348862	5.17234
0.696819	0.430305	5.31529
0.595982	0.526593	5.51956
0.475625	0.588094	5.7792
0.413846	0.540226	6.05659
0.506545	0.435537	6.29494
0.663019	0.359635	6.47523
0.762127	0.291878	6.59899
0.834595	0.21275	6.64607
0.899053	0.131885	6.58599
0.94711	0.06953	6.40908
0.974628	0.0335818	6.14527
0.987451	0.0163832	5.84027
0.993804	0.00860468	5.52595
0.996802	0.00500377	5.21768
0.99807	0.00324926	4.92169
0.998345	0.00235616	4.64015
0.998341	0.00190138	4.37359
0.999055	0.0016994	4.12182
0.999308	0.00167397	3.88437
0.99924	0.00180797	3.66069
0.998526	0.00213055	3.45019
0.998248	0.00272606	3.25237
0.99813	0.00377094	3.06686
0.997403	0.00561812	2.89354
0.995599	0.00898666	2.7327
0.991603	0.0154036	2.58549
0.985252	0.0282877	2.45468
0.971456	0.0558836	2.34636
0.938803	0.119985	2.27333
0.851363	0.283733	2.26006
0.579995	0.706894	2.34017
0.0518944	0.907222	2.50844
0.0116391	0.292808	2.62092
0.123713	0.0842284	2.58862
0.798634	0.0882652	2.50347
0.899528	0.181412	2.45465
0.767262	0.424001	2.48283
0.351069	0.929207	2.61692
0.0172859	0.602254	2.79787
0.0344058	0.160394	2.84969
0.459937	0.0762775	2.77379
0.90674	0.123264	2.69595
0.862085	0.254693	2.67536
0.662697	0.576987	2.7481
0.158526	0.968496	2.92768
0.0179948	0.387508	3.09174
0.121893	0.105308	3.08463
0.783324	0.0926154	2.99309
0.906445	0.161516	2.93102
0.820059	0.323989	2.93893
0.566201	0.69149	3.05103
0.0850534	0.859291	3.26088
0.0309491	0.275474	3.40003
0.311551	0.0945068	3.35471
0.883349	0.11244	3.26355
0.893138	0.188955	3.21486
0.795853	0.357429	3.24146
0.534794	0.710504	3.37592
0.0896097	0.80626	3.60479
0.0502088	0.256171	3.74502
0.45179	0.104948	3.69373
0.896727	0.127163	3.60732
0.887225	0.195482	3.56336
0.803991	0.335408	3.59026
0.600599	0.618433	3.71939
0.186572	0.846905	3.95495
0.0595717	0.351073	4.15238
0.385845	0.130558	4.1418
0.877765	0.133341	4.06063
0.893792	0.176776	4.00712
0.846078	0.257948	4.00562
0.744404	0.412448	4.08132
0.519198	0.676956	4.26079
0.167774	0.740415	4.52753
0.132765	0.306606	4.71335
0.620631	0.168395	4.70987
0.873973	0.174756	4.66474
0.871802	0.203426	4.63954
0.841814	0.251153	4.64921
0.788376	0.329714	4.70939
0.691223	0.456943	4.83958
0.516852	0.625708	5.05585
0.293263	0.664348	5.33897
0.27401	0.426794	5.58276
0.605033	0.295366	5.70403
0.789271	0.268705	5.77113
0.821775	0.25009	5.81975
0.84195	0.223877	5.84558
0.866596	0.189801	5.83747
0.895243	0.151029	5.78426
0.921554	0.112842	5.67901
0.944685	0.0803199	5.52308
0.961753	0.0560907	5.3265
0.973007	0.0397776	5.10377
0.980559	0.0294992	4.8685
0.985281	0.0233415	4.63076
0.988332	0.0199316	4.39711
0.988803	0.0184702	4.17157
0.988812	0.0186016	3.95663
0.988119	0.0203549	3.75406
0.98555	0.0241779	3.56544
0.982482	0.0311345	3.39278
0.975922	0.043479	3.23919
0.96416	0.0659987	3.1101
0.940447	0.109642	3.01538
0.889841	0.201778	2.97295
0.764759	0.413761	3.01227
0.418472	0.837895	3.16338
0.0382909	0.657929	3.38001
0.0587952	0.179167	3.45952
0.575791	0.0924701	3.38187
0.909147	0.131181	3.29947
0.873107	0.225486	3.27004
0.747098	0.4323	3.32514
0.416132	0.816693	3.49349
0.0520478	0.643678	3.72671
0.0894046	0.182306	3.81297
0.666638	0.106459	3.73706
0.906915	0.141527	3.65867
0.873211	0.219486	3.62925
0.775605	0.378144	3.67632
0.538168	0.68212	3.83018
0.133987	0.787793	4.07926
0.0811808	0.284763	4.24762
0.538042	0.131794	4.21563
0.890198	0.146239	4.14238
0.883452	0.193634	4.10171
0.830608	0.280536	4.11548
0.720095	0.442443	4.20899
0.482679	0.699785	4.40621
0.158084	0.693882	4.67937
0.17305	0.28856	4.85206
0.684708	0.18007	4.85016
0.869517	0.186926	4.81711
0.865166	0.211165	4.80134
0.840037	0.250138	4.81492
0.797693	0.311573	4.87055
0.726048	0.407062	4.98417
0.602486	0.541007	5.17162
0.422331	0.647853	5.43292
0.299891	0.556671	5.71659
0.451389	0.38345	5.92499
0.700051	0.317977	6.05458
0.78435	0.282125	6.14614
0.824867	0.237244	6.19866
0.866885	0.181887	6.19318
0.908885	0.124937	6.1118
0.943292	0.0776676	5.95065
0.966634	0.0457275	5.72596
0.981142	0.0270758	5.46437
0.988682	0.0169139	5.18867
0.992579	0.0114538	4.91301
0.994237	0.00851094	4.64477
0.995284	0.00696393	4.38749
0.996323	0.00627022	4.14269
0.996621	0.00619664	3.91099
0.996512	0.00669753	3.69255
0.995181	0.00788778	3.48743
0.994241	0.0100827	3.29582
0.992538	0.0139468	3.11827
0.989313	0.0208313	2.95611
0.982785	0.033588	2.81213
0.968864	0.0586437	2.69206
0.941078	0.111789	2.60724
0.874491	0.235888	2.57907
0.686733	0.545843	2.64069
0.185745	0.984424	2.80929
0.0159242	0.423679	2.97588
0.0895111	0.112351	2.98012
0.726844	0.0875256	2.89111
0.908499	0.154423	2.82647
0.825274	0.317446	2.83025
0.568378	0.694565	2.93705
0.0784828	0.866947	3.14071
0.0277491	0.2778	3.27546
0.283017	0.09349	3.23235
0.876705	0.112112	3.14342
0.890025	0.195784	3.09834
0.780227	0.385423	3.13191
0.478311	0.775975	3.2759
0.0572665	0.732438	3.50094
0.0547609	0.211622	3.60888
0.523465	0.0981164	3.54174
0.904486	0.12947	3.45721
0.880101	0.210463	3.42096
0.776791	0.38203	3.46289
0.513414	0.721563	3.61401
0.0953576	0.768215	3.85543
0.0704689	0.247131	3.99616
0.547175	0.115469	3.94439
0.898635	0.137702	3.86375
0.883755	0.197746	3.82303
0.813393	0.314241	3.84721
0.652914	0.541391	3.9656
0.306289	0.819675	4.1936
0.0790235	0.482556	4.43732
0.295502	0.173689	4.49149
0.835016	0.14983	4.43193
0.887841	0.178352	4.38337
0.858556	0.23043	4.37238
0.799323	0.321426	4.41747
0.683129	0.479611	4.54207
0.454803	0.693605	4.76423
0.191806	0.642704	5.0461
0.258556	0.316005	5.22915
0.711726	0.2263	5.26824
0.841209	0.2241	5.27765
0.84564	0.23053	5.29065
0.83985	0.239232	5.31128
0.831931	0.249997	5.34146
0.822485	0.26289	5.38313
0.811128	0.277847	5.43814
0.796213	0.294605	5.50808
0.782299	0.311843	5.5941
0.76737	0.327991	5.69606
0.754645	0.340094	5.81212
0.747163	0.3444	5.93775
0.749434	0.336742	6.06495
0.765493	0.31363	6.18139
0.794939	0.273496	6.26966
0.837895	0.217942	6.30757
0.885592	0.154774	6.27125
0.928114	0.0971571	6.14626
0.958603	0.0556981	5.94066
0.97767	0.0311336	5.68229
0.987586	0.0180614	5.40035
0.992453	0.0113011	5.11423
0.994653	0.00776437	4.83411
0.995676	0.0058926	4.5647
0.997026	0.00494002	4.308
0.99746	0.00456406	4.0647
0.997533	0.00462934	3.83492
0.996766	0.00513396	3.61852
0.99623	0.00619818	3.41537
0.995647	0.00811447	3.22545
0.994123	0.0114819	3.04913
0.991192	0.0175174	2.88746
0.98451	0.0287997	2.74286
0.972999	0.0511298	2.62039
0.948479	0.0987979	2.53032
0.889376	0.210539	2.49246
0.722499	0.494108	2.53903
0.245604	0.984364	2.69262
0.0145682	0.490614	2.86501
0.0563882	0.12774	2.88803
0.617299	0.0799162	2.80284
0.911569	0.138603	2.73158
0.842956	0.288533	2.72375
0.609056	0.647632	2.81473
0.101016	0.922617	3.0073
0.020687	0.317169	3.15316
0.191367	0.0938412	3.12296
0.845653	0.0998238	3.03058
0.900405	0.176465	2.97585
0.80145	0.354209	2.99546
0.519297	0.742067	3.12259
0.0639102	0.794954	3.33912
0.0391566	0.23751	3.46009
0.409882	0.0936521	3.40169
0.897712	0.120034	3.31336
0.88624	0.201396	3.27147
0.781489	0.378797	3.30764
0.504924	0.739368	3.4535
0.0785701	0.763458	3.68753
0.0604225	0.233697	3.81582
0.524101	0.106101	3.75674
0.901711	0.131474	3.6722
0.884615	0.199401	3.631
0.802169	0.336671	3.66031
0.604116	0.610677	3.79109
0.20007	0.842746	4.02845
0.0652505	0.364249	4.23294
0.392188	0.138526	4.23079
0.873669	0.139483	4.15514
0.890327	0.180893	4.10543
0.845361	0.257153	4.10562
0.751492	0.399151	4.17968
0.548217	0.643504	4.35387
0.210061	0.756018	4.61989
0.133632	0.355097	4.8319
0.567682	0.186303	4.85605
0.860479	0.184649	4.82344
0.867413	0.206774	4.80433
0.844804	0.242995	4.81277
0.805943	0.30008	4.86099
0.739647	0.389327	4.96441
0.626918	0.517934	5.13948
0.453325	0.640337	5.39058
0.302689	0.584516	5.67823
0.412344	0.406554	5.9025
0.669068	0.328632	6.04431
0.772211	0.292548	6.14523
0.814834	0.249566	6.20982
0.85705	0.194885	6.21988
0.900911	0.136287	6.15567
0.938642	0.0855971	6.00927
0.96421	0.0502624	5.79358
0.979076	0.029337	5.53519
0.987821	0.0179338	5.25894
0.992631	0.0118487	4.98081
0.995128	0.00858406	4.70927
0.995677	0.00685229	4.44836
0.996149	0.00602478	4.19988
0.996719	0.00581996	3.96449
0.997005	0.00615548	3.7424
0.996405	0.0071011	3.53362
0.994854	0.0089014	3.33822
0.993251	0.0120812	3.15658
0.990531	0.0177096	2.9897
0.985142	0.02801	2.83975
0.974733	0.0478797	2.71125
0.953142	0.0890256	2.61329
0.903665	0.1824	2.56346
0.771844	0.414511	2.59176
0.377589	0.90095	2.7276
0.0220343	0.626225	2.91696
0.0385133	0.168414	2.97729
0.479031	0.0810518	2.90238
0.906245	0.127448	2.82463
0.861151	0.254075	2.80462
0.672919	0.556929	2.87814
0.190215	0.957806	3.06129
0.0208524	0.409359	3.23813
0.127172	0.110728	3.23778
0.786293	0.0944854	3.14478
0.908147	0.156942	3.07904
0.832652	0.299491	3.08021
0.618992	0.619373	3.1822
0.145971	0.905848	3.39154
0.0319576	0.339848	3.56315
0.253954	0.106527	3.54047
0.863764	0.111438	3.44834
0.899101	0.174781	3.3916
0.822878	0.308993	3.40273
0.628043	0.593324	3.51413
0.19845	0.879398	3.73552
0.0465031	0.376557	3.93392
0.297924	0.125284	3.92912
0.864613	0.124357	3.84346
0.896505	0.174223	3.78706
0.840305	0.271877	3.78869
0.711592	0.466022	3.87676
0.413992	0.776228	4.07563
0.0896003	0.6225	4.33414
0.169041	0.208452	4.44209
0.752804	0.142625	4.38966
0.891906	0.165922	4.33126
0.869678	0.213627	4.3075
0.816332	0.297756	4.337
0.710667	0.44721	4.44323
0.496368	0.67261	4.64769
0.203008	0.690138	4.92673
0.203961	0.336074	5.1275
0.662203	0.215865	5.16565
0.846404	0.212534	5.16301
0.852502	0.222716	5.1659
0.842765	0.237971	5.18138
0.82787	0.259094	5.21412
0.806655	0.287734	5.26952
0.778106	0.325578	5.35391
0.7374	0.373911	5.47392
0.684408	0.430231	5.6353
0.621634	0.483274	5.83937
0.564693	0.50897	6.07751
0.552189	0.492978	6.32864
0.592166	0.437882	6.56493
0.678949	0.362804	6.75819
0.773729	0.273124	6.8796
0.860814	0.174578	6.89083
0.928575	0.0906199	6.76176
0.968469	0.0402659	6.51049
0.986428	0.0173376	6.19465
0.993575	0.00795525	5.86118
0.99716	0.00405465	5.53237
0.998596	0.00232446	5.21657
0.99902	0.00149967	4.91643
0.998879	0.0010848	4.63247
0.999102	0.000875133	4.36438
0.999681	0.000782944	4.11156
0.999733	0.000772554	3.87332
0.999505	0.000836157	3.64892
0.99889	0.00098754	3.43766
0.999193	0.00126624	3.23891
0.999246	0.00175489	3.0521
0.998843	0.00261782	2.87681
0.997763	0.00418759	2.71286
0.995723	0.00716132	2.56045
0.993292	0.013065	2.42059
0.987244	0.0254359	2.29591
0.973534	0.0530544	2.19238
0.939524	0.119828	2.12293
0.84559	0.297035	2.11254
0.544195	0.760237	2.1941
0.0337339	0.862656	2.35497
0.0108247	0.27095	2.45159
0.125604	0.081267	2.41609
0.801096	0.0912738	2.33661
0.891152	0.199229	2.29598
0.729457	0.489601	2.33537
0.234509	1.00656	2.4777
0.0113346	0.495644	2.63819
0.0412485	0.130738	2.66174
0.536793	0.0744928	2.58187
0.909485	0.133903	2.51218
0.840636	0.296664	2.50483
0.577514	0.698884	2.59548
0.0634189	0.893107	2.77912
0.018656	0.288613	2.90253
0.192925	0.0901663	2.86688
0.845323	0.105199	2.78259
0.887161	0.203724	2.74165
0.748787	0.445478	2.7835
0.344077	0.911124	2.93604
0.0239362	0.577273	3.13364
0.0580976	0.152415	3.18405
0.599648	0.0867178	3.10152
0.909984	0.135911	3.025
0.857719	0.257072	3.0079
0.68212	0.536427	3.08458
0.233902	0.930972	3.27377
0.02772	0.440103	3.46854
0.144873	0.12165	3.48002
0.7963	0.10207	3.38862
0.906306	0.15819	3.32219
0.841114	0.280203	3.31919
0.667307	0.544598	3.41221
0.250912	0.892934	3.61842
0.0401144	0.439587	3.82969
0.205085	0.130483	3.84554
0.831673	0.1145	3.75682
0.903442	0.161085	3.6913
0.852015	0.254618	3.68189
0.729607	0.444566	3.75713
0.437911	0.768334	3.94363
0.0867782	0.657932	4.19876
0.134278	0.212652	4.31384
0.714426	0.133345	4.25789
0.895998	0.157629	4.19206
0.87355	0.20975	4.16332
0.814392	0.304353	4.19214
0.691743	0.477383	4.30408
0.436826	0.727825	4.51963
0.141632	0.634166	4.79553
0.226784	0.260956	4.94362
0.747571	0.18346	4.93506
0.870508	0.190654	4.90596
0.8646	0.210536	4.89169
0.844331	0.241812	4.90176
0.811221	0.289868	4.94652
0.757602	0.362957	5.03915
0.668786	0.468403	5.19446
0.530976	0.588074	5.42138
0.378852	0.616142	5.7018
0.369504	0.481992	5.96562
0.575717	0.369359	6.15319
0.732547	0.31689	6.28475
0.797021	0.26485	6.37128
0.849487	0.200526	6.39414
0.900778	0.13306	6.32933
0.942109	0.0776272	6.16854
0.968769	0.0420121	5.93134
0.983775	0.0227571	5.65205
0.991042	0.0130725	5.3587
0.994359	0.00820653	5.06718
0.995773	0.00569657	4.78494
0.996825	0.00438297	4.51516
0.997833	0.00373144	4.259
0.997987	0.00350302	4.01669
0.997734	0.00361052	3.78808
0.997033	0.0040673	3.57288
0.996993	0.004985	3.37079
0.996485	0.00662115	3.18169
0.994955	0.0094969	3.00576
0.992092	0.0146703	2.84383
0.986528	0.0243796	2.69788
0.977046	0.043649	2.57226
0.956046	0.0847678	2.47593
0.90597	0.180909	2.42661
0.766273	0.425615	2.45473
0.343735	0.938737	2.58843
0.0171841	0.597178	2.76708
0.034933	0.160292	2.8176
0.462461	0.077669	2.74311
0.904791	0.127328	2.66798
0.855655	0.266585	2.65165
0.640999	0.608322	2.73045
0.12758	0.956853	2.9136
0.0183344	0.35609	3.06776
0.143384	0.100106	3.05113
0.808287	0.0962237	2.96069
0.902083	0.171707	2.90404
0.804621	0.350506	2.92078
0.519098	0.746234	3.04442
0.0594466	0.796757	3.25661
0.0338964	0.234462	3.37417
0.378717	0.0880484	3.31372
0.898062	0.112674	3.22174
0.891911	0.192719	3.175
0.788597	0.370037	3.20524
0.5105	0.738921	3.34467
0.0739419	0.774451	3.57301
0.0531315	0.235369	3.69923
0.489502	0.102633	3.64064
0.900339	0.129233	3.55561
0.883416	0.203014	3.5158
0.791816	0.356064	3.55015
0.563486	0.662246	3.69012
0.141377	0.822289	3.93059
0.0645828	0.301497	4.10489
0.463303	0.124633	4.07531
0.888349	0.137214	3.99556
0.888184	0.187803	3.94936
0.830913	0.283397	3.96087
0.706199	0.467351	4.05725
0.429368	0.750913	4.26177
0.112883	0.63698	4.52844
0.188315	0.233505	4.65687
0.74651	0.160001	4.62332
0.882454	0.176994	4.577
0.86676	0.213571	4.55786
0.827467	0.274848	4.58106
0.755698	0.377748	4.66513
0.620162	0.541175	4.83113
0.38932	0.697987	5.08564
0.213251	0.555098	5.36551
0.402458	0.313403	5.53128
0.753094	0.258124	5.59398
0.824364	0.246458	5.63323
0.837873	0.233457	5.66108
0.851359	0.214669	5.67229
0.868575	0.190184	5.65931
0.889047	0.161508	5.6146
0.910142	0.131409	5.53255
0.93011	0.103157	5.4116
0.946618	0.0793958	5.25546
0.958446	0.0612673	5.07216
0.968463	0.0484998	4.87152
0.974555	0.0401839	4.66265
0.978645	0.0353367	4.45283
0.979613	0.0332852	4.2474
0.979709	0.033746	4.05033
0.978366	0.0369265	3.8648
0.974109	0.0436871	3.69398
0.968128	0.0559578	3.54177
0.956275	0.0778721	3.41398
0.93433	0.118493	3.32023
0.889373	0.199325	3.27709
0.784096	0.373852	3.31159
0.513537	0.729604	3.45536
0.0826544	0.774646	3.68909
0.0589715	0.240036	3.82188
0.510836	0.106791	3.76519
0.900691	0.131129	3.68052
0.885145	0.19817	3.63863
0.804226	0.333334	3.66667
0.609548	0.602932	3.79559
0.209522	0.844335	4.03171
0.0651852	0.374879	4.24013
0.378986	0.140722	4.24262
0.870528	0.13983	4.16778
0.890317	0.180539	4.11795
0.846241	0.255472	4.11739
0.754392	0.394609	4.18987
0.556194	0.634928	4.36166
0.220305	0.760176	4.6266
0.132028	0.36722	4.8443
0.551649	0.188915	4.87436
0.857927	0.185223	4.84304
0.867572	0.206111	4.82385
0.846191	0.240404	4.83091
0.809546	0.294189	4.87593
0.74816	0.377836	4.97371
0.643542	0.499516	5.1405
0.480246	0.625622	5.38307
0.32437	0.60325	5.66962
0.382421	0.427265	5.90867
0.643223	0.334686	6.05981
0.766432	0.29485	6.16451
0.81323	0.250397	6.23088
0.857031	0.194338	6.24112
0.901825	0.134686	6.17509
0.93948	0.0836572	6.02523
0.965268	0.0485833	5.80561
0.980321	0.0281017	5.5439
0.988143	0.0170682	5.26522
0.992208	0.0112252	4.98537
0.994382	0.00810529	4.71259
0.996014	0.00645291	4.45075
0.996554	0.0056626	4.20151
0.996531	0.00546217	3.96548
0.996084	0.00577043	3.74279
0.995621	0.00664962	3.53341
0.99539	0.00832572	3.33737
0.993753	0.0112891	3.15496
0.990801	0.0165309	2.98707
0.985372	0.0261092	2.83568
0.975784	0.0445317	2.70498
0.956674	0.0825012	2.6034
0.911714	0.168117	2.54742
0.79285	0.379595	2.56583
0.434537	0.853748	2.6901
0.0261304	0.69687	2.88087
0.0273692	0.190155	2.95768
0.372163	0.0757334	2.88754
0.901688	0.11031	2.80118
0.88216	0.216489	2.76554
0.730445	0.473215	2.81584
0.3018	0.933555	2.97745
0.0223592	0.529041	3.17176
0.0720904	0.138905	3.20851
0.660756	0.0887121	3.12206
0.910513	0.141682	3.04834
0.851238	0.268029	3.03614
0.666623	0.556792	3.11967
0.209781	0.930068	3.31493
0.0282595	0.412588	3.50539
0.16814	0.116424	3.50753
0.81894	0.103703	3.41478
0.905566	0.160657	3.34964
0.839136	0.283011	3.34838
0.665139	0.547194	3.44337
0.250848	0.888976	3.65141
0.0424896	0.438215	3.86364
0.215989	0.132853	3.88039
0.834469	0.118073	3.79402
0.900912	0.165144	3.73136
0.848778	0.259113	3.72508
0.72588	0.448335	3.8036
0.435929	0.766326	3.99304
0.0894059	0.654585	4.25012
0.140981	0.213934	4.36613
0.721561	0.135707	4.31167
0.895436	0.158504	4.24681
0.874478	0.207362	4.21722
0.819561	0.294962	4.24239
0.708467	0.453921	4.34682
0.476823	0.693888	4.5526
0.174989	0.678978	4.82974
0.201154	0.304448	5.01053
0.691305	0.199458	5.02697
0.857617	0.202435	5.01127
0.856843	0.219774	5.00738
0.839474	0.246433	5.02451
0.812053	0.2858	5.07111
0.769075	0.343184	5.15758
0.703306	0.423356	5.29584
0.604161	0.520443	5.49537
0.482311	0.588216	5.75202
0.410931	0.54784	6.03042
0.493842	0.4416	6.27245
0.65383	0.363704	6.45588
0.756758	0.297085	6.58361
0.829213	0.219391	6.63759
0.894153	0.138332	6.58733
0.943784	0.0740394	6.42022
0.972961	0.0360174	6.16285
0.986703	0.017562	5.86066
0.993254	0.00917954	5.54701
0.996567	0.00530242	5.23842
0.998056	0.00341817	4.94169
0.998498	0.00246051	4.65925
0.998311	0.00197151	4.39174
0.998932	0.00175005	4.13903
0.999294	0.00171258	3.90066
0.999366	0.00183816	3.67608
0.998748	0.00215336	3.46473
0.998139	0.00274003	3.26611
0.99807	0.00377024	3.07983
0.997441	0.0055889	2.90575
0.99581	0.0088971	2.74418
0.991893	0.0151802	2.59621
0.985441	0.0277528	2.46452
0.972046	0.0545748	2.35508
0.940434	0.116594	2.28034
0.856386	0.274305	2.26427
0.597292	0.684083	2.34055
0.0608249	0.931106	2.50745
0.0113973	0.307318	2.6253
0.113185	0.0870724	2.59729
0.783843	0.0871911	2.51219
0.90082	0.177772	2.46185
0.773312	0.413783	2.48757
0.368879	0.915344	2.61904
0.0183849	0.621751	2.80162
0.0325167	0.166569	2.85836
0.438907	0.0763048	2.78406
0.905284	0.121237	2.70514
0.865059	0.249087	2.68247
0.672524	0.562733	2.75217
0.174533	0.970581	2.92966
0.0167857	0.401425	3.09788
0.107237	0.105663	3.09416
0.765437	0.0869156	2.99967
0.912543	0.149223	2.93093
0.836801	0.295671	2.92828
0.613254	0.633826	3.0261
0.123614	0.91264	3.22889
0.0268841	0.326557	3.38833
0.231433	0.100265	3.36071
0.859313	0.106928	3.26813
0.899101	0.176849	3.21282
0.812081	0.330872	3.2291
0.578675	0.662111	3.35014
0.120155	0.858105	3.57358
0.0429094	0.298095	3.73488
0.365121	0.108077	3.69865
0.885559	0.122544	3.61039
0.892059	0.186257	3.56086
0.815867	0.316625	3.57932
0.629182	0.583098	3.69719
0.225345	0.860154	3.92486
0.0568537	0.397214	4.13714
0.32093	0.137791	4.14486
0.862681	0.1326	4.06545
0.894403	0.174624	4.01049
0.848646	0.253714	4.00658
0.750202	0.404079	4.0787
0.532139	0.664918	4.25375
0.178386	0.75274	4.51905
0.126196	0.319958	4.71263
0.596924	0.169303	4.71432
0.872467	0.173706	4.66877
0.873009	0.201448	4.64209
0.843956	0.247758	4.64944
0.79234	0.323955	4.70621
0.699156	0.447475	4.83174
0.530202	0.616198	5.04269
0.304782	0.670359	5.32385
0.264819	0.442184	5.57438
0.583024	0.299134	5.70274
0.784814	0.269901	5.77167
0.820485	0.251296	5.82144
0.840847	0.22525	5.84867
0.865569	0.191234	5.8422
0.893071	0.152382	5.79073
0.920719	0.113895	5.68708
0.944329	0.0810221	5.53229
0.961865	0.056478	5.33628
0.973612	0.039939	5.1136
0.980778	0.0295211	4.87802
0.984958	0.0232767	4.63978
0.98729	0.0198061	4.40551
0.988433	0.0182872	4.17929
0.989105	0.0183526	3.96364
0.988364	0.0200169	3.76031
0.986284	0.0236993	3.57085
0.982435	0.0304265	3.39721
0.975739	0.0423564	3.24241
0.964757	0.0640686	3.11168
0.942463	0.106	3.01457
0.894577	0.194111	2.96839
0.775786	0.39564	3.002
0.447422	0.813532	3.14645
0.0425327	0.69517	3.36377
0.0511286	0.191848	3.45411
0.528735	0.0909855	3.37992
0.908279	0.126019	3.29445
0.878922	0.215246	3.25974
0.761303	0.410759	3.30707
0.450795	0.789369	3.46656
0.0595177	0.689638	3.7005
0.0764714	0.199884	3.80237
0.615227	0.106479	3.7325
0.905051	0.138975	3.65274
0.875853	0.214972	3.62066
0.781142	0.369794	3.66395
0.550931	0.669947	3.81322
0.142986	0.80186	4.06032
0.0762266	0.296485	4.23507
0.509843	0.131395	4.20685
0.888845	0.143823	4.13202
0.885563	0.19021	4.08879
0.834016	0.275444	4.09932
0.726127	0.43478	4.18879
0.493079	0.692674	4.38181
0.16241	0.706359	4.65394
0.162897	0.295131	4.83166
0.66876	0.178584	4.83098
0.869872	0.184897	4.79604
0.866409	0.209589	4.77852
0.840781	0.249539	4.791
0.797206	0.312926	4.84655
0.722774	0.412134	4.96161
0.593354	0.551158	5.1523
0.406755	0.652853	5.41658
0.283062	0.55744	5.70315
0.442602	0.366091	5.90423
0.718531	0.297805	6.016
0.803159	0.261345	6.08691
0.841778	0.217051	6.11641
0.880916	0.164895	6.08763
0.918615	0.113476	5.98708
0.948367	0.0719688	5.8154
0.968902	0.0440025	5.58957
0.981257	0.0273469	5.33313
0.987816	0.0179869	5.06543
0.991192	0.0128115	4.79856
0.992831	0.00998567	4.53905
0.994683	0.00854287	4.29014
0.995201	0.00801947	4.05339
0.995	0.00824	3.82948
0.994116	0.00923763	3.61878
0.992781	0.0112607	3.42162
0.991757	0.0148783	3.23861
0.988419	0.0212652	3.071
0.982371	0.0328525	2.92137
0.970836	0.054979	2.79479
0.946424	0.100394	2.70123
0.891997	0.202656	2.65961
0.745617	0.452488	2.70107
0.323617	0.931554	2.85236
0.0197658	0.559768	3.04332
0.0529006	0.145445	3.0868
0.584727	0.0814334	3.00211
0.912897	0.130293	2.92363
0.861236	0.252872	2.90384
0.681707	0.541328	2.97736
0.218592	0.945046	3.16228
0.0244715	0.431728	3.34942
0.133165	0.118211	3.35737
0.787047	0.0991495	3.26614
0.906104	0.159162	3.20093
0.834912	0.293153	3.20156
0.638316	0.589079	3.30147
0.186445	0.905053	3.51176
0.0355096	0.375284	3.70091
0.241706	0.115413	3.6917
0.854966	0.113122	3.60025
0.901249	0.168533	3.53961
0.837158	0.282397	3.54158
0.679536	0.519422	3.63711
0.307852	0.853709	3.84604
0.0549566	0.494624	4.07865
0.210366	0.153693	4.12224
0.818621	0.126359	4.04424
0.899063	0.163877	3.98144
0.859634	0.236522	3.96666
0.770878	0.37524	4.0243
0.572795	0.626733	4.18248
0.214078	0.788063	4.43925
0.105316	0.365239	4.65395
0.505531	0.169817	4.67082
0.866538	0.168115	4.62169
0.876786	0.195735	4.58962
0.847947	0.24277	4.59207
0.795375	0.321169	4.64499
0.698869	0.450386	4.76859
0.520183	0.628564	4.98027
0.283088	0.674062	5.26226
0.256516	0.419571	5.50305
0.603958	0.283334	5.61376
0.79738	0.260546	5.66998
0.825506	0.247803	5.71239
0.839824	0.229261	5.73929
0.858077	0.203704	5.74229
0.880021	0.172458	5.71205
0.904194	0.138575	5.64067
0.927098	0.106192	5.52463
0.946084	0.0788815	5.367
0.960239	0.058263	5.17683
0.970965	0.0439891	4.96581
0.977775	0.0347631	4.7448
0.981705	0.029231	4.52213
0.983746	0.0264119	4.30361
0.983928	0.0257779	4.09314
0.983763	0.0272296	3.89352
0.982097	0.0311544	3.70714
0.978438	0.0386169	3.53664
0.971601	0.0519083	3.38569
0.957987	0.0759148	3.26029
0.932841	0.121633	3.17088
0.880347	0.216098	3.13585
0.752701	0.427557	3.18474
0.411635	0.831088	3.34664
0.0445494	0.642342	3.57224
0.0762228	0.177476	3.65276
0.637994	0.0998307	3.57449
0.908584	0.137413	3.49426
0.872349	0.223626	3.46551
0.760898	0.405133	3.51773
0.479664	0.74965	3.68083
0.0833178	0.721633	3.92577
0.086592	0.22511	4.05129
0.617148	0.118247	3.99307
0.900284	0.143846	3.91643
0.879047	0.205183	3.88106
0.80671	0.323125	3.91122
0.644476	0.549996	4.0359
0.300693	0.812814	4.26888
0.0840913	0.47353	4.51325
0.321045	0.175847	4.56718
0.839737	0.153513	4.51048
0.886827	0.17932	4.46363
0.860427	0.225923	4.45118
0.808544	0.305772	4.49002
0.709258	0.44297	4.6019
0.517392	0.642957	4.80691
0.249156	0.692227	5.08714
0.220647	0.387201	5.31425
0.61948	0.24881	5.39139
0.822605	0.235226	5.41678
0.840084	0.234417	5.43793
0.841954	0.232911	5.45822
0.844271	0.229346	5.47606
0.848633	0.223141	5.48895
0.854039	0.213933	5.49376
0.863141	0.201414	5.48684
0.874182	0.185813	5.46423
0.886889	0.167737	5.42214
0.900665	0.148271	5.35761
0.914344	0.128836	5.26924
0.927039	0.110873	5.15775
0.937738	0.095537	5.02608
0.945953	0.0835021	4.8789
0.952182	0.0750072	4.72181
0.95614	0.0700818	4.56054
0.95766	0.0687884	4.40056
0.956689	0.071486	4.24705
0.952779	0.0791497	4.10523
0.944599	0.0939048	3.98105
0.929803	0.120145	3.88237
0.902909	0.167185	3.82077
0.850203	0.255766	3.81429
0.736087	0.430741	3.88972
0.471884	0.732337	4.07386
0.113952	0.697096	4.33548
0.133345	0.244713	4.47839
0.683436	0.14507	4.44027
0.889249	0.162642	4.38033
0.874527	0.204625	4.35089
0.828591	0.277928	4.36991
0.739197	0.407368	4.45924
0.559668	0.614885	4.64213
0.266508	0.733564	4.91348
0.167692	0.410583	5.15374
0.548806	0.226011	5.22309
0.835449	0.208867	5.22191
0.858085	0.212409	5.21774
0.854867	0.219227	5.21907
0.84832	0.228841	5.22866
0.839467	0.241827	5.24935
0.826442	0.259017	5.28446
0.80997	0.281138	5.33787
0.78854	0.308918	5.41381
0.761055	0.342467	5.5166
0.726902	0.380302	5.64983
0.6881	0.417606	5.81482
0.651897	0.444647	6.00844
0.630747	0.44972	6.22046
0.639977	0.425828	6.43323
0.684563	0.37465	6.62347
0.754416	0.300524	6.76254
0.833316	0.21001	6.81401
0.904582	0.121537	6.74138
0.954045	0.0588271	6.53958
0.980083	0.0262725	6.2513
0.99137	0.012067	5.92859
0.995626	0.00605673	5.60233
0.997361	0.00339701	5.28561
0.998512	0.00213949	4.98314
0.999312	0.00151039	4.69629
0.999499	0.00118997	4.42515
0.999207	0.00104076	4.16929
0.999132	0.00100486	3.92808
0.999363	0.00106526	3.70084
0.999583	0.00123355	3.48691
0.999229	0.0015528	3.28565
0.99861	0.00211496	3.09654
0.99803	0.00310361	2.91919
0.997362	0.00488866	2.75345
0.995888	0.00824133	2.59965
0.992297	0.0148438	2.45896
0.985102	0.0285758	2.33435
0.969497	0.0590693	2.23244
0.93208	0.132609	2.16726
0.828127	0.327079	2.16526
0.493149	0.817126	2.25875
0.0247849	0.790395	2.42432
0.0135366	0.236642	2.50954
0.179365	0.0768092	2.4632
0.845554	0.0993528	2.38418
0.882609	0.217796	2.34985
0.701979	0.530773	2.39984
0.185509	1.01066	2.55302
0.0121082	0.444624	2.70897
0.0590889	0.117837	2.7195
0.636018	0.0804994	2.6366
0.907915	0.149061	2.57277
0.821601	0.328911	2.57642
0.526549	0.757076	2.68218
0.0459137	0.819969	2.87365
0.0212963	0.243861	2.98141
0.259844	0.0817075	2.92883
0.877191	0.104295	2.84024
0.890404	0.199298	2.79707
0.758716	0.428264	2.83565
0.377726	0.883284	2.98514
0.0278232	0.613596	3.18881
0.0547998	0.163543	3.25065
0.57485	0.0876393	3.17041
0.90947	0.132859	3.09141
0.863902	0.244978	3.06961
0.705275	0.500637	3.1388
0.289456	0.909579	3.32181
0.0311034	0.496743	3.52995
0.122074	0.135284	3.56119
0.762153	0.101721	3.47212
0.907987	0.151628	3.4013
0.852349	0.259704	3.38994
0.703797	0.49193	3.46955
0.334145	0.858044	3.66346
0.0477035	0.532931	3.89427
0.153569	0.154577	3.9463
0.781436	0.115618	3.86439
0.904135	0.154922	3.79479
0.862939	0.234569	3.77584
0.763065	0.392662	3.83407
0.528626	0.682898	3.99849
0.144474	0.76766	4.25507
0.099357	0.288971	4.42864
0.579934	0.143858	4.40449
0.885931	0.155887	4.33993
0.879902	0.196223	4.30367
0.836112	0.267421	4.31494
0.749896	0.394415	4.39567
0.573791	0.604811	4.57013
0.274418	0.743969	4.83646
0.157334	0.426491	5.08007
0.514928	0.226629	5.15375
0.831123	0.209723	5.15255
0.854705	0.218437	5.15173
0.846404	0.232843	5.16257
0.832291	0.253108	5.18999
0.812146	0.280921	5.23947
[truncated: 3,001 more rows]

## Sheet: flour beetle model
Larvae	Pupae	Adults
250	5	1000
0.000344882	201.125	40
252.424	0.000277457	1.60017
0.261613	203.075	0.0641652
0.681125	0.210468	198.568
154.494	0.547965	7.94271
5.9948	124.29	0.351705
3.38421	4.82281	109.909
261.974	2.7226	4.39635
0.59201	210.758	0.760274
7.95362	0.476272	161.548
181.293	6.39869	6.46194
3.19832	145.85	0.925065
9.25091	2.57305	105.547
241.869	7.44236	4.22189
0.7935	194.584	1.867
19.1862	0.638371	101.306
208.395	15.4353	4.05225
1.32476	167.654	3.8994
38.6768	1.06577	42.9806
137.943	31.1155	1.71922
1.84931	110.975	17.1158
141.493	1.48777	0.962327
0.986105	113.831	1.10082
11.3907	0.793321	77.4783
247.779	9.16382	3.09913
0.5363	199.339	3.22137
32.6588	0.431454	64.6842
172.39	26.274	2.58737
1.56025	138.688	10.7263
96.8922	1.25522	3.67701
7.57947	77.9498	0.493659
4.61915	6.09768	65.6006
274.131	3.71611	2.62403
0.296042	220.539	1.58826
16.5162	0.238166	126.556
195.277	13.2873	5.06224
2.02703	157.1	2.46172
24.5962	1.63074	66.4708
197.619	19.7876	2.65883
1.05721	158.984	7.90901
74.7524	0.850527	10.297
28.02	60.1383	0.435029
2.90924	22.5421	51.6621
266.646	2.34048	2.06648
0.265668	214.517	1.21818
12.7358	0.21373	140.102
192.579	10.246	5.6041
2.32933	154.93	1.66533
16.7304	1.87394	86.5633
225.019	13.4596	3.46253
0.867541	181.028	4.14456
41.2862	0.697936	42.6042
131.632	33.2147	1.70417
2.0343	105.898	18.3615
148.874	1.6366	0.905811
0.822561	119.769	1.22818
12.7215	0.66175	77.9707
242.376	10.2344	3.11883
0.589788	194.992	3.56027
35.9027	0.474484	56.227
158.738	28.8837	2.24908
1.70576	127.705	13.2357
115.408	1.37229	1.77204
2.76081	92.846	0.808937
8.16054	2.22107	69.9847
260.45	6.56515	2.79939
0.394741	209.532	2.57648
26.4043	0.317569	85.1419
192.282	21.2423	3.40568
1.46416	154.691	6.58575
62.9134	1.17791	15.695
48.3526	50.6138	0.632646
3.01898	38.8996	40.586
241.832	2.42877	1.62346
0.315914	194.554	1.44093
15.0082	0.254153	117.551
209.281	12.0741	4.70205
1.50207	168.366	2.51687
25.3472	1.20841	69.873
196.216	20.3918	2.79492
1.13527	157.856	7.77869
73.5519	0.913323	10.6835
29.502	59.1725	0.449051
2.93006	23.7344	50.5845
264.714	2.35723	2.02338
0.26869	212.962	1.24196
12.9798	0.216161	137.936
194.29	10.4423	5.51743
2.23212	156.306	1.73471
17.4395	1.79574	85.241
222.845	14.03	3.40964
0.886049	179.279	4.39024
43.5794	0.712826	38.741
121.257	35.0596	1.54964
2.19901	97.5514	20.4444
160.853	1.76911	0.893918
0.666511	129.407	1.32958
13.7889	0.536208	81.3093
237.698	11.0932	3.25237
0.663138	191.228	3.68384
37.0438	0.533494	52.8215
153.04	29.8017	2.11286
1.76328	123.12	14.3104
122.914	1.41855	1.39485
1.92999	98.8845	0.926405
9.45971	1.55268	71.538
255.333	7.61034	2.86152
0.43862	205.416	2.90986
29.6692	0.35287	74.303
183.339	23.8689	2.97212
1.48899	147.496	8.55342
79.5939	1.19789	7.73198
20.093	64.0333	0.389287
2.9682	16.1648	55.8925
272.629	2.38792	2.2357
0.259873	219.33	1.18133
12.3578	0.209068	145.102
187.945	9.94187	5.80407
2.59693	151.202	1.53602
15.3896	2.08923	88.3852
229.333	12.381	3.53541
0.824257	184.499	3.73363
37.4205	0.663115	50.0919
149.497	30.1048	2.00367
1.77518	120.27	15.0105
127.723	1.42813	1.22922
1.57473	102.753	0.977971
10.0381	1.26687	73.0083
253.176	8.07562	2.92033
0.463471	203.68	3.02268
30.7614	0.372862	70.8325
179.663	24.7475	2.8333
1.51078	144.539	9.29373
85.6155	1.21542	5.96043
14.3569	68.8777	0.389329
3.26264	11.5501	60.119
276.073	2.62479	2.40476
0.263526	222.1	1.22745
12.8317	0.212006	144.584
187.086	10.3231	5.78336
2.62524	150.511	1.59505
15.9612	2.11201	86.1862
228.022	12.8408	3.44745
0.822249	183.443	3.98
39.7622	0.661499	45.7136
139.035	31.9887	1.82855
1.92906	111.854	16.9407
140.183	1.55193	0.975215
1.02093	112.778	1.14216
11.8053	0.821337	75.6611
246.124	9.49737	3.02644
0.538709	198.007	3.41393
34.5222	0.433392	60.0815
164.957	27.7731	2.40326
1.64191	132.708	12.0724
106.997	1.32091	2.42314
4.29924	86.0794	0.662578
6.52937	3.45874	68.2895
266.937	5.25288	2.73158
0.346456	214.751	2.12851
21.9596	0.278724	102.037
198.612	17.6665	4.08148
1.56701	159.783	4.39728
43.1584	1.26066	34.463
114.893	34.7209	1.37853
2.17724	92.4317	21.4866
166.815	1.75159	0.909558
0.614622	134.203	1.3104
13.6051	0.494463	84.8876
237.487	10.9453	3.3955
0.693426	191.059	3.47085
34.9823	0.557861	56.8392
161.613	28.1433	2.27357
1.64406	130.018	12.7904
112.293	1.32265	1.99012
3.25446	90.3401	0.738688
7.39834	2.61821	69.7882
263.679	5.95197	2.79153
0.373284	212.129	2.35214
24.1849	0.300307	93.2197
196.389	19.4567	3.72879
1.49189	157.995	5.42488
52.5956	1.20022	23.8785
78.3074	42.3132	0.955424
2.772	62.9983	30.3247
207.593	2.23007	1.21453
0.41761	167.009	1.50641
15.6506	0.335967	98.6337
222.744	12.5909	3.94535
1.01977	179.198	3.32265
33.374	0.820404	56.1447
165.425	26.8494	2.24579
1.5257	133.085	12.3238
109.074	1.22742	2.27481
3.90795	87.7502	0.644619
6.39497	3.14394	70.0526
268.155	5.14475	2.8021
0.348017	215.731	2.04155
21.0859	0.279979	105.664
198.949	16.9636	4.22656
1.61066	160.054	4.03335
39.7475	1.29578	39.1722
129.857	31.9769	1.56689
1.92942	104.47	18.5411
150.235	1.55222	0.900384
0.799559	120.864	1.16865
12.119	0.643245	80.3363
244.507	9.74974	3.21345
0.586001	196.706	3.29474
33.3431	0.471438	62.2196
169.356	26.8245	2.48879
1.57974	136.247	11.3257
101.472	1.2709	3.04
5.85992	81.6342	0.560154
5.3872	4.71431	67.1231
271.486	4.334	2.68492
0.316149	218.411	1.80085
18.6686	0.254342	116.361
198.114	15.0189	4.65445
1.78821	159.383	3.13159
31.1373	1.43861	53.3887
169.222	25.05	2.13555
1.36484	136.139	11.9485
106.557	1.09802	2.55655
4.56096	85.7251	0.551013
5.41453	3.66929	70.7111
272.714	4.35599	2.82844
0.325765	219.399	1.73179
17.9661	0.262078	119.742
197.287	14.4538	4.78969
1.86209	158.717	2.89513
28.8406	1.49805	57.7335
179.509	23.2023	2.30934
1.24303	144.415	10.432
95.0942	1.00002	4.16631
8.78954	76.5033	0.39931
3.66714	7.07119	66.5408
278.989	2.95021	2.66163
0.27706	224.447	1.26866
13.2523	0.222894	144.021
186.444	10.6615	5.76085
2.64361	149.994	1.64998
16.494	2.12679	84.2582
226.638	13.2694	3.37033
0.823214	182.331	4.2138
41.9683	0.662276	41.889
129.184	33.7635	1.67556
2.08323	103.929	18.8497
151.733	1.67596	0.895738
0.776095	122.07	1.26075
13.0633	0.624368	78.5684
240.964	10.5095	3.14273
0.608098	193.856	3.62415
36.5052	0.489215	54.6701
155.975	29.3685	2.1868
1.73718	125.482	13.7484
119.013	1.39756	1.57036
2.3117	95.7458	0.869439
8.82898	1.85976	70.6604
257.788	7.10291	2.82642
0.416266	207.39	2.75432
28.1511	0.334886	79.2004
187.892	22.6476	3.16802
1.46868	151.159	7.59936
71.6312	1.18156	10.8796
30.9296	57.6273	0.461411
2.94027	24.8829	49.0519
261.867	2.36545	1.96208
0.273276	210.672	1.26882
13.2549	0.21985	135.178
196.534	10.6635	5.40711
2.11117	158.112	1.82324
18.3447	1.69844	83.5996
220.01	14.7583	3.34398
0.911305	176.998	4.71245
46.5609	0.733145	34.2028
108.181	37.4582	1.36812
2.41373	87.0314	23.2601
175.742	1.94184	0.95576
0.557199	141.384	1.42798
14.8169	0.448267	85.829
232.485	11.9202	3.43316
0.760955	187.034	3.72186
37.3472	0.612188	50.9866
150.571	30.0458	2.03947
1.77435	121.135	14.7972
126.263	1.42747	1.2743
1.67122	101.578	0.96481
9.88896	1.3445	72.5067
253.72	7.95567	2.90027
0.456298	204.118	2.99889
30.5324	0.367092	71.5761
180.465	24.5633	2.86304
1.50603	145.184	9.13222
84.3128	1.2116	6.30538
15.447	67.8297	0.385544
3.17358	12.4271	59.2828
275.642	2.55315	2.37131
0.261824	221.754	1.2082
12.634	0.210638	145.334
186.822	10.164	5.81335
2.64934	150.298	1.56121
15.6233	2.13139	87.0877
228.966	12.5689	3.48351
0.817636	184.203	3.85293
38.56	0.657789	47.9775
144.48	31.0215	1.9191
1.84875	116.234	15.924
133.718	1.48732	1.07836
1.25406	107.576	1.06287
10.9551	1.00889	74.2001
249.516	8.81336	2.968
0.499985	200.736	3.23758
32.8358	0.402238	64.7697
171.922	26.4164	2.59079
1.57432	138.312	10.7712
97.2181	1.26654	3.61947
7.42652	78.212	0.501597
4.70477	5.97463	65.639
273.767	3.78499	2.62556
0.297991	220.246	1.615
16.7879	0.239734	125.212
195.765	13.5059	5.00848
1.99085	157.493	2.54036
25.3707	1.60164	64.8335
194.443	20.4108	2.59334
1.08747	156.429	8.33873
78.3314	0.874873	8.78255
22.9833	63.0176	0.391757
2.84807	18.4901	54.9589
271.919	2.29128	2.19835
0.258665	218.759	1.14944
12.0294	0.208096	146.347
187.496	9.67767	5.85388
2.63696	150.84	1.48143
14.8435	2.12143	89.8714
230.749	11.9416	3.59486
0.818158	185.638	3.53718
35.5467	0.658208	53.9689
157.871	28.5974	2.15876
1.66278	127.007	13.5198
117.53	1.33771	1.65965
2.50061	94.5527	0.814708
8.25343	2.01174	71.127
260.362	6.63988	2.84508
0.401525	209.461	2.56681
26.3057	0.323027	85.4008
192.525	21.1629	3.41603
1.46255	154.886	6.53883
62.5053	1.17662	15.9684
49.3492	50.2855	0.643136
3.01866	39.7014	40.1756
240.681	2.42851	1.60706
0.318772	193.628	1.44805
15.0803	0.256452	116.701
209.85	12.1321	4.66806
1.47795	168.824	2.5547
25.7255	1.18901	69.1441
194.818	20.6962	2.76577
1.15002	156.731	7.97178
75.1686	0.925194	9.94433
27.0002	60.4731	0.426261
2.89923	21.7216	52.1088
267.423	2.33243	2.08435
0.264496	215.142	1.20793
12.6306	0.212787	141.015
191.857	10.1613	5.64059
2.3714	154.349	1.63674
16.438	1.90779	87.1044
225.908	13.2244	3.48418
0.860031	181.743	4.04571
40.3587	0.691895	44.2679
135.877	32.4686	1.77071
1.9693	109.313	17.5415
143.919	1.5843	0.937333
0.923176	115.783	1.17869
12.1966	0.742695	76.6915
244.543	9.81216	3.06766
0.560154	196.735	3.47599
35.1088	0.450644	58.4189
162.356	28.245	2.33676
1.66781	130.616	12.5601
110.562	1.34175	2.11241
3.54868	88.947	0.725084
7.22828	2.85492	69.0397
264.166	5.81515	2.76159
0.366474	212.521	2.32249
23.8921	0.294828	94.3635
196.782	19.2212	3.77454
1.49954	158.311	5.28005
51.2823	1.20638	25.153
82.8916	41.2566	1.0063
2.70548	66.6863	29.0493
202.442	2.17656	1.16453
0.436157	162.865	1.49455
15.525	0.350888	96.5873
224.527	12.4899	3.86349
0.970758	180.632	3.38523
34.0021	0.780975	55.3723
163.116	27.3547	2.21489
1.56367	131.227	12.6883
111.694	1.25797	2.05407
3.38951	89.8581	0.695141
6.9507	2.72686	70.4799
265.837	5.59184	2.8192
0.363684	213.866	2.19739
22.6434	0.292584	99.201
198.173	18.2166	3.96804
1.5368	159.43	4.7014
45.9823	1.23636	30.9449
103.132	36.9928	1.23782
2.37727	82.9696	24.0359
179.871	1.91251	0.979859
0.533526	144.706	1.39645
14.5015	0.429222	88.8167
232.527	11.6664	3.55267
0.785654	187.068	3.50661
35.2726	0.632058	54.966
159.415	28.3768	2.19864
1.65012	128.249	13.233
115.495	1.32752	1.77841
2.76657	92.9155	0.783527
7.90609	2.2257	70.6614
261.736	6.36045	2.82646
0.390061	210.567	2.4782
25.432	0.313804	88.5487
194.315	20.46	3.54195
1.46997	156.326	6.06436
58.325	1.18259	18.9593
60.3514	46.9224	0.759925
2.97111	48.5527	35.9945
227.981	2.39026	1.43995
0.352852	183.41	1.5016
15.6183	0.28387	108.497
215.371	12.5649	4.33987
1.26003	173.266	2.92457
29.4128	1.0137	62.3713
180.761	23.6626	2.49485
1.31229	145.422	9.98162
91.4241	1.05573	4.81899
10.7078	73.5507	0.388218
3.4549	8.61442	64.2217
278.563	2.77946	2.56887
0.269615	224.104	1.23381
12.8959	0.216905	145.564
185.75	10.3747	5.82255
2.70044	149.436	1.58476
15.8407	2.17251	85.8792
228.58	12.7439	3.43517
0.81195	183.893	3.96693
39.6452	0.653213	46.034
139.691	31.8946	1.84136
1.92139	112.381	16.8163
139.399	1.54576	0.984947
1.04439	112.147	1.13443
11.7221	0.84021	75.4415
246.456	9.43039	3.01766
0.534278	198.274	3.40042
34.3942	0.429827	60.4463
165.515	27.6701	2.41785
1.63648	133.156	11.9678
106.226	1.31655	2.4981
4.48451	85.4586	0.649107
6.37826	3.60779	68.1169
267.531	5.13131	2.72468
0.342245	215.229	2.08627
21.5373	0.275336	103.784
198.809	17.3267	4.15136
1.58721	159.942	4.21832
41.4855	1.27691	36.7085
122.143	33.3751	1.46834
2.05565	98.2643	20.0219
158.78	1.65377	0.889797
0.686523	127.739	1.24681
12.9403	0.552308	82.6162
240.751	10.4105	3.30465
0.640313	193.684	3.40676
34.3953	0.515132	58.92
164.598	27.671	2.3568
1.62071	132.419	12.2221
108.149	1.30386	2.32606
4.05458	87.0063	0.670691
6.63531	3.26191	68.8292
266.681	5.3381	2.75317
0.350569	214.545	2.14669
22.1403	0.282033	101.294
198.506	17.8119	4.05176
1.55891	159.698	4.47558
43.8876	1.25414	33.5216
111.794	35.3076	1.34087
2.22978	89.9383	22.1363
170.252	1.79386	0.924281
0.590084	136.968	1.33503
13.8619	0.474722	85.8934
236.148	11.1519	3.43573
0.716916	189.981	3.4879
35.1327	0.576759	56.1846
160.732	28.2643	2.24738
1.64944	129.309	12.9614
113.529	1.32698	1.90348
3.05354	91.3343	0.757737
7.61238	2.45657	70.088
262.843	6.12416	2.80352
0.380024	211.457	2.40778
24.7362	0.30573	91.1364
195.541	19.9003	3.64546
1.48068	157.312	5.70151
55.0873	1.19121	21.6134
70.0829	44.3177	0.865154
2.87762	56.3817	32.7741
216.882	2.31505	1.31155
0.386498	174.482	1.51531
15.7493	0.310938	102.725
219.493	12.6703	4.10899
1.11807	176.583	3.17188
31.8711	0.899487	58.312
171.176	25.6403	2.33248
1.43976	137.711	11.4272
102.481	1.15829	2.98056
5.65503	82.4462	0.527319
5.09075	4.54947	68.5725
273.452	4.09551	2.7429
0.312448	219.992	1.67783
17.4225	0.251365	122.352
196.549	14.0164	4.89407
1.92331	158.123	2.72345
27.1642	1.5473	61.0658
186.83	21.8536	2.44263
1.1634	150.305	9.39241
86.9083	0.935958	5.99003
14.1187	69.9178	0.354616
2.98477	11.3585	61.771
278.845	2.40125	2.47084
0.258455	224.331	1.11009
11.6237	0.207927	152.152
181.838	9.35128	6.0861
3.00015	146.289	1.35458
13.514	2.41362	91.1106
235.251	10.872	3.64442
0.769666	189.259	3.18209
32.1533	0.619196	62.2671
172.731	25.8674	2.49068
1.49542	138.962	10.918
98.481	1.20307	3.47993
7.00607	79.2279	0.495098
4.67648	5.63638	66.6424
274.442	3.76223	2.6657
0.299045	220.789	1.58659
16.4985	0.240581	126.773
195.112	13.273	5.07093
2.03579	156.968	2.45279
24.5062	1.63779	66.6222
197.968	19.7152	2.66489
1.05345	159.266	7.86426
74.3777	0.847499	10.4708
28.6038	59.8369	0.440535
2.91766	23.0118	51.3045
266.01	2.34726	2.05218
0.266659	214.005	1.22661
12.8223	0.214527	139.357
193.163	10.3156	5.57428
2.29565	155.4	1.68915
16.9738	1.84685	86.1063
224.277	13.6554	3.44425
0.873777	180.431	4.2282
42.0687	0.702954	41.2474
128.07	33.8443	1.6499
2.09003	103.032	19.0635
153.007	1.68143	0.892935
0.757634	123.094	1.26584
13.1192	0.609516	79.0867
240.687	10.5544	3.16347
0.614741	193.633	3.61454
36.409	0.494559	54.7906
156.319	29.2911	2.19162
1.73106	125.758	13.6896
118.608	1.39264	1.59151
2.35787	95.4197	0.861513
8.74276	1.89691	70.6151
258.142	7.03355	2.8246
0.413588	207.675	2.73012
27.9139	0.332732	79.9819
188.544	22.4567	3.19928
1.46672	151.684	7.45699
70.423	1.17998	11.4529
32.9646	56.6553	0.479544
2.9544	26.52	47.9206
259.596	2.37681	1.91683
0.277315	208.845	1.29183
13.4902	0.2231	132.932
198.282	10.8529	5.3173
2.01956	159.518	1.90041
19.1306	1.62473	82.1001
217.526	15.3906	3.28401
0.933069	175	5.0075
49.2671	0.750654	30.531
96.9191	39.6354	1.22126
2.59873	77.9714	25.8981
188.437	2.09068	1.04495
0.493677	151.598	1.49208
15.4852	0.397163	89.987
228.27	12.4578	3.59948
0.853296	183.644	3.67834
36.8755	0.686476	50.8295
151.59	29.6663	2.03318
1.73959	121.954	14.6431
125.272	1.3995	1.31083
1.74656	100.782	0.936983
9.59533	1.40511	72.6409
254.972	7.71945	2.90564
0.44778	205.125	2.90826
29.649	0.360239	74.2396
183.396	23.8527	2.96958
1.48637	147.542	8.55506
79.6108	1.19578	7.7301
20.083	64.0469	0.389124
2.96745	16.1567	55.9076
272.652	2.38731	2.23631
0.259843	219.348	1.18085
12.3529	0.209044	145.139
187.918	9.93788	5.80554
2.59872	151.18	1.53489
15.378	2.09067	88.4072
229.368	12.3716	3.53629
0.823983	184.526	3.72985
37.3846	0.662894	50.1654
149.66	30.0759	2.00662
1.77294	120.401	14.981
127.526	1.42633	1.23527
1.5875	102.594	0.97508
10.0067	1.27714	72.9693
253.301	8.05037	2.91877
0.462277	203.781	3.01512
30.688	0.371902	71.0548
179.919	24.6885	2.84219
1.50897	144.745	9.24373
85.2134	1.21397	6.06519
14.6861	68.5542	0.387912
3.23325	11.815	59.8663
275.959	2.60115	2.39465
0.262943	222.009	1.22083
12.7637	0.211537	144.86
186.975	10.2684	5.79439
2.63469	150.421	1.58304
15.841	2.11961	86.497
228.363	12.7441	3.45988
0.820449	183.718	3.93501
39.3372	0.660051	46.5041
140.963	31.6468	1.86016
1.90032	113.404	16.578
137.902	1.52881	1.00567
1.09268	110.942	1.11543
11.5194	0.87906	75.129
247.269	9.26734	3.00516
0.525081	198.928	3.35735
33.9829	0.422427	61.5625
167.248	27.3392	2.4625
1.61884	134.551	11.6458
103.835	1.30236	2.74983
5.11768	83.5355	0.607442
5.91017	4.11718	67.5607
269.36	4.75473	2.70243
0.329473	216.7	1.95459
20.2171	0.265061	109.412
198.939	16.2646	4.37649
1.66477	160.047	3.6907
36.5023	1.33931	44.127
144.594	29.3661	1.76508
1.70063	116.326	15.903
133.905	1.36816	1.08113
1.25336	107.727	0.980378
10.1158	1.00833	76.476
253.072	8.1382	3.05904
0.485426	203.597	2.91198
29.6671	0.390525	73.5917
183.294	23.8672	2.94367
1.47637	147.46	8.6361
80.2927	1.18774	7.52274
19.3787	64.5955	0.386267
2.98015	15.5901	56.4426
273.277	2.39753	2.25771
0.259569	219.851	1.1782
12.3256	0.208824	145.606
187.453	9.91595	5.82425
2.62646	150.806	1.52428
15.2669	2.11299	88.5163
229.742	12.2822	3.54065
0.81988	184.828	3.69865
37.0897	0.659594	50.7957
151.023	29.8386	2.03183
1.75478	121.498	14.7345
125.872	1.41172	1.28902
1.70111	101.264	0.950671
9.74105	1.36855	72.6403
254.361	7.83668	2.90561
0.452308	204.633	2.95068
30.0626	0.363881	72.9737
182.046	24.1853	2.91895
1.49486	146.456	8.82364
81.8097	1.20262	7.02849
17.7737	65.8159	0.383888
3.04122	14.2989	57.5565
274.348	2.44666	2.30226
0.259912	220.713	1.1851
12.3966	0.209099	145.825
186.978	9.97305	5.83298
2.65076	150.424	1.5281
15.2983	2.13253	88.1743
229.766	12.3075	3.52697
0.816544	184.847	3.72252
37.3193	0.656909	50.3805
150.039	30.0234	2.01522
1.76926	120.706	14.9106
127.051	1.42337	1.24997
1.61867	102.213	0.969008
9.94004	1.30222	72.8525
253.562	7.99676	2.9141
0.459587	203.99	3.00034
30.5449	0.369738	71.4954
180.415	24.5734	2.85982
1.50563	145.144	9.14599
84.4253	1.21128	6.27575
15.352	67.9201	0.385712
3.17993	12.3507	59.3584
275.691	2.55826	2.37433
0.261937	221.793	1.20937
12.646	0.210728	145.3
186.824	10.1737	5.812
2.64866	150.3	1.56305
15.6415	2.13085	87.0329
228.918	12.5836	3.48132
0.817792	184.165	3.86002
38.6273	0.657914	47.8492
144.177	31.0756	1.91397
1.85316	115.99	15.98
134.08	1.49087	1.07113
1.23837	107.867	1.06761
11.0061	0.996266	74.2777
249.313	8.85438	2.97111
0.502163	200.573	3.24882
32.9437	0.40399	64.4641
171.494	26.5032	2.57857
1.57823	137.967	10.8516
97.8345	1.26969	3.52644
7.17131	78.7079	0.510603
4.80884	5.76931	65.8476
273.417	3.86872	2.6339
0.300635	219.964	1.64424
17.0845	0.241861	123.781
196.237	13.7445	4.95123
1.95431	157.873	2.62761
26.2278	1.57224	63.0417
190.857	21.1003	2.52167
1.12281	153.544	8.83032
82.3676	0.903304	7.33551
18.3064	66.2647	0.362733
2.84932	14.7275	58.3786
276.151	2.29227	2.33514
0.255802	222.163	1.10572
11.5791	0.205793	150.913
183.451	9.31542	6.03651
2.8996	147.586	1.36771
13.6653	2.33272	91.4974
234.468	10.9937	3.6599
0.782808	188.629	3.20012
32.3209	0.629769	61.6713
171.947	26.0022	2.46685
1.50084	138.331	11.0645
99.6018	1.20743	3.32055
6.57666	80.1296	0.510504
4.85525	5.29092	67.0389
273.834	3.90604	2.68156
0.303789	220.3	1.63529
16.9927	0.244398	124.358
195.96	13.6706	4.97431
1.97179	157.65	2.59603
25.9159	1.58631	63.65
192.15	20.8494	2.546
1.1094	154.585	8.65434
80.9307	0.892516	7.82237
19.8616	65.1087	0.37065
2.83758	15.9786	57.2021
274.851	2.28283	2.28808
0.256229	221.117	1.11642
11.6894	0.206136	149.642
184.631	9.40411	5.98568
2.82172	148.535	1.39681
13.9686	2.27008	91.1543
233.474	11.2377	3.64617
0.792884	187.83	3.28237
33.1104	0.637875	59.6748
168.593	26.6373	2.38699
1.53634	135.633	11.6476
103.99	1.23598	2.76682
5.13505	83.6601	0.579969
5.64328	4.13115	68.3139
270.871	4.54002	2.73255
0.32483	217.916	1.85392
19.2026	0.261326	113.964
198.483	15.4485	4.55858
1.74296	159.679	3.3154
32.91	1.40221	50.1703
161.111	26.4761	2.00681
1.46834	129.614	13.1966
115.578	1.18128	1.80643
2.80529	92.9822	0.699982
7.06633	2.25686	72.806
265.844	5.68487	2.91224
0.375188	213.871	2.16789
22.3438	0.301839	100.231
198.518	17.9756	4.00924
1.54313	159.708	4.57877
44.8504	1.24144	32.3448
107.826	36.0821	1.29381
2.29825	86.7458	22.9937
174.67	1.84894	0.947489
0.562282	140.522	1.36499
14.1739	0.452356	87.2031
234.453	11.4029	3.48812
0.747935	188.617	3.50317
35.2614	0.601714	55.4865
159.857	28.3678	2.21946
1.65319	128.605	13.1343
114.776	1.32999	1.82197
2.86644	92.3372	0.775795
7.816	2.30605	70.4117
262.057	6.28797	2.81647
0.38669	210.825	2.45904
25.2431	0.311092	89.252
194.663	20.308	3.57008
1.47264	156.606	5.9639
57.4319	1.18474	19.6598
62.927	46.204	0.78761
2.95038	50.6248	35.1035
225.03	2.37358	1.40437
0.361439	181.037	1.50807
15.682	0.290778	106.852
216.509	12.6162	4.27406
1.21893	174.182	2.99751
30.1379	0.980631	61.1258
177.935	24.246	2.44503
1.34825	143.148	10.4014
94.6889	1.08467	4.17226
8.86035	76.1772	0.418716
3.8399	7.12815	65.8096
277.794	3.0892	2.63239
0.279571	223.485	1.33476
13.9302	0.224915	140.129
188.798	11.2068	5.60514
2.47941	151.888	1.79994
18.0063	1.99468	80.9681
221.809	14.4861	3.23872
0.858041	178.445	4.79243
47.3429	0.690294	33.5375
105.638	38.0874	1.34151
2.46887	84.9855	23.8696
178.747	1.98621	0.974787
0.540715	143.802	1.45105
15.0559	0.435005	86.5947
231.3	12.1125	3.46379
0.782554	186.081	3.74206
37.5266	0.629565	50.372
149.519	30.1902	2.01488
1.78419	120.288	14.9947
127.596	1.43538	1.23217
1.58175	102.651	0.981837
10.0761	1.27252	72.8374
252.992	8.1062	2.9135
0.463828	203.532	3.0404
30.9343	0.373149	70.3451
179.062	24.8867	2.8138
1.51571	144.055	9.40777
86.5294	1.21939	5.72834
13.6332	69.6129	0.39335
3.33568	10.9679	60.6753
276.267	2.68356	2.42701
0.265037	222.257	1.2447
13.0087	0.213222	143.816
187.431	10.4655	5.75264
2.59755	150.789	1.62757
16.2871	2.08973	85.3696
227.074	13.103	3.41478
0.827631	182.681	4.10223
40.914	0.665829	43.6293
133.815	32.9153	1.74517
2.00861	107.654	17.9399
146.325	1.61592	0.919484
0.870618	117.718	1.20805
12.5064	0.700412	77.1773
243.282	10.0614	3.08709
0.575378	195.721	3.53864
35.7032	0.462891	56.8636
159.723	28.7232	2.27454
1.69675	128.497	13.0477
114.067	1.36504	1.85727
2.95492	91.7671	0.78687
7.91488	2.37723	69.707
261.419	6.36752	2.78828
0.387002	210.312	2.51116
25.7603	0.311343	87.4298
193.649	20.7242	3.49719
1.46826	155.791	6.23376
59.8226	1.18122	17.8282
56.1965	48.1273	0.715432
2.99701	45.2101	37.4952
232.752	2.4111	1.4999
0.339495	187.249	1.48635
15.4661	0.273124	111.358
213.434	12.4425	4.45434
1.33319	171.708	2.79535
28.1271	1.07255	64.6605
185.739	22.6282	2.58642
1.25187	149.427	9.25527
85.6688	1.00713	6.22619
14.9317	68.9206	0.36299
3.01429	12.0125	60.7124
277.768	2.425	2.42849
0.25872	223.464	1.13365
11.8666	0.20814	150.321
183.286	9.5467	6.01286
2.89697	147.454	1.40432
14.0249	2.33061	90.2537
233.7	11.2831	3.61015
0.782503	188.012	3.33355
33.6097	0.629524	58.6764
166.584	27.039	2.34706
1.56227	134.017	11.9852
106.486	1.25685	2.49948
4.46771	85.6681	0.624006
6.13533	3.59427	68.8852
268.907	4.93588	2.75541
0.338214	216.336	1.99185
20.5894	0.272093	107.816
198.966	16.5641	4.31263
1.64115	160.068	3.83381
37.8612	1.3203	41.9897
138.374	30.4593	1.67959
1.79483	111.322	16.9879
140.798	1.44394	0.970838
1.00618	113.272	1.0668
11.0399	0.809469	78.0193
249.179	8.88162	3.12077
0.52759	200.464	3.10421
31.5239	0.424446	67.7618
176.712	25.361	2.71047
1.51971	142.165	9.92965
90.6998	1.2226	4.79722
10.7904	72.968	0.419972
3.73085	8.6809	63.0102
276.431	3.00147	2.52041
0.274157	222.389	1.34311
14.017	0.220559	139.035
189.762	11.2767	5.5614
2.4227	152.664	1.83248
18.3411	1.94906	80.4616
220.672	14.7554	3.21847
0.869024	177.531	4.91212
48.4403	0.699129	32.0103
101.027	38.9702	1.28042
2.54441	81.2762	24.9458
183.956	2.04698	1.01096
0.514431	147.993	1.4774
15.3306	0.413859	88.3001
229.592	12.3334	3.532
0.820002	184.707	3.72397
37.331	0.659692	50.3171
149.946	30.0328	2.01268
1.7698	120.632	14.9283
127.172	1.4238	1.24623
1.61072	102.31	0.970339
9.95483	1.29583	72.8875
253.505	8.00866	2.9155
0.460228	203.945	3.00327
30.5733	0.370253	71.4064
180.317	24.5962	2.85626
1.50625	145.065	9.16549
84.5827	1.21178	6.23314
15.2168	68.0468	0.386088
3.19012	12.2419	59.4612
275.75	2.56645	2.37845
0.262123	221.841	1.21149
12.6678	0.210878	145.223
186.847	10.1912	5.80892
2.64638	150.318	1.56665
15.6774	2.12901	86.9338
228.82	12.6125	3.47735
0.818229	184.086	3.8736
38.7559	0.658265	47.6033
143.595	31.1791	1.90413
1.86163	115.522	16.0876
134.773	1.49768	1.05779
1.20927	108.425	1.07658
11.1025	0.972854	74.4283
248.93	8.93195	2.97713
0.506331	200.264	3.26983
33.1453	0.407343	63.8953
170.687	26.6654	2.55581
1.5857	137.318	11.003
98.99	1.2757	3.35914
6.71706	79.6374	0.528051
5.00937	5.40387	66.2202
272.72	4.03004	2.64881
0.305766	219.403	1.70066
17.6562	0.245989	121.055
197.045	14.2044	4.84218
1.8887	158.523	2.80223
27.937	1.51946	59.5611
183.512	22.4753	2.38244
1.19942	147.635	9.85792
90.6061	0.964935	5.07983
11.4014	72.8926	0.366254
3.22334	9.17239	64.1374
279.57	2.59317	2.5655
0.264846	224.914	1.15912
12.128	0.213068	149.955
182.932	9.75695	5.9982
2.90737	147.169	1.43548
14.3278	2.33898	89.1042
233.067	11.5268	3.56417
0.781109	187.502	3.45344
34.7646	0.628403	56.1233
161.663	27.9681	2.24493
1.62262	130.058	12.8373
112.676	1.3054	1.96836
3.19958	90.6477	0.734194
7.36042	2.57406	70.1357
263.95	5.92146	2.80543
0.373401	212.348	2.33039
23.9681	0.300401	94.027
196.702	19.2823	3.76108
1.49643	158.247	5.32012
51.647	1.20387	24.7972
81.6102	41.55	0.992095
2.72468	65.6554	29.4006
203.883	2.19201	1.17825
0.430868	164.024	1.49839
15.5655	0.346634	97.1439
224.027	12.5224	3.88576
0.984136	180.23	3.36939
33.8426	0.791737	55.555
163.692	27.2264	2.2222
1.55388	131.69	12.5975
111.045	1.25009	2.10603
3.51021	89.3357	0.682405
6.81095	2.82396	70.3827
266.422	5.47941	2.81531
0.359719	214.337	2.15811
22.2514	0.289394	100.793
198.465	17.9013	4.03172
1.55267	159.665	4.52694
44.3659	1.24912	32.9228
109.795	35.6924	1.31692
2.26395	88.3304	22.5639
172.472	1.82135	0.93539
0.575651	138.754	1.35025
14.0205	0.463111	86.5512
235.294	11.2795	3.46205
0.732378	189.294	3.49622
35.2037	0.589198	55.8201
160.268	28.3214	2.2328
1.65163	128.936	13.0528
114.189	1.32874	1.85966
2.95271	91.8648	0.767439
7.72168	2.37545	70.2564
262.42	6.21209	2.81026
0.383568	211.117	2.43552
25.0106	0.30858	90.1126
195.077	20.1211	3.6045
1.47607	156.939	5.84261
56.3504	1.1875	20.5403
66.1574	45.3339	0.822506
2.92012	53.2237	34.0267
221.344	2.34924	1.36143
0.37253	178.071	1.51322
15.7316	0.2997	104.913
217.883	12.6561	4.19652
1.17123	175.287	3.08137
30.9713	0.942253	59.7406
174.68	24.9164	2.38962
1.39127	140.53	10.8914
98.4443	1.11927	3.54196
7.12944	79.1984	0.46568
4.39138	5.73564	67.3057
276.064	3.53287	2.69223
0.29396	222.093	1.48458
15.4597	0.236491	132.151
192.793	12.4373	5.28603
2.19853	155.102	2.16683
21.6725	1.76872	72.7396
208.994	17.4355	2.90958
0.956105	168.136	6.4139
61.9261	0.769186	18.0692
54.8429	49.8195	0.724146
3.10155	44.1211	38.6948
236.039	2.4952	1.54785
0.331682	189.893	1.51345
15.7445	0.266838	111.865
212.009	12.6665	4.47461
1.3707	170.561	2.82444
28.3914	1.10273	63.5812
184.44	22.8409	2.54325
1.25829	148.382	9.48018
87.4826	1.01229	5.75405
13.4765	70.3798	0.365267
3.10668	10.8419	61.9482
278.436	2.49933	2.47793
0.260927	224.002	1.14907
12.0252	0.209916	149.873
183.34	9.67428	5.9949
2.88646	147.497	1.42659
14.2457	2.32216	89.5804
233.167	11.4606	3.58321
0.783788	187.583	3.41334
34.3774	0.630558	56.9375
163.303	27.6566	2.2775
1.60162	131.377	12.5538
110.636	1.28851	2.12509
3.56501	89.007	0.697447
6.95343	2.86805	69.7564
265.608	5.59403	2.79025
0.361452	213.681	2.21829
22.8532	0.290788	98.3949
197.968	18.3854	3.93579
1.5301	159.266	4.79425
46.8385	1.23096	29.9345
99.6813	37.6816	1.19741
2.43544	80.1936	24.8289
183.704	1.95931	1.00665
0.514393	147.79	1.41776
14.7233	0.413829	90.0358
231.13	11.8449	3.60143
0.814456	185.944	3.50222
35.2137	0.65523	54.7203
159.369	28.3294	2.18881
1.64418	128.213	13.2559
115.671	1.32274	1.76902
2.74432	93.0572	0.782925
7.90297	2.20781	70.784
261.782	6.35794	2.83136
0.390418	210.604	2.47341
25.3842	0.314091	88.7125
194.409	20.4216	3.5485
1.47028	156.402	6.03997
58.1087	1.18284	19.1279
60.9703	46.7484	0.766582
2.96648	49.0506	35.778
227.272	2.38653	1.4313
0.354892	182.84	1.50338
15.6358	0.285511	108.093
215.648	12.579	4.3237
1.24989	173.489	2.94264
29.5924	1.00554	62.0592
180.062	23.8071	2.48237
1.32106	144.86	10.085
92.2325	1.0628	4.64954
10.2173	74.2011	0.39477
3.5414	8.21985	64.6413
278.446	2.84905	2.58565
0.271842	224.009	1.25601
13.1236	0.218697	144.378
186.428	10.5579	5.7751
2.65036	149.981	1.62977
16.2944	2.13221	84.8479
227.21	13.1089	3.39392
0.820955	182.79	4.13225
41.2018	0.660458	43.2019
132.62	33.1468	1.72808
2.02893	106.693	18.1729
147.723	1.63227	0.911332
0.843343	118.843	1.22295
12.6639	0.67847	77.5098
242.636	10.1881	3.10039
0.58394	195.201	3.56613
35.9624	0.46978	56.1724
158.542	28.9318	2.2469
1.70968	127.547	13.2676
115.63	1.37544	1.75802
2.72947	93.0246	0.81371
8.21241	2.19586	70.0024
260.233	6.60689	2.8001
0.396252	209.357	2.59156
26.553	0.318785	84.6244
191.946	21.3619	3.38497
1.46373	154.42	6.6684
63.6343	1.17757	15.2321
46.6554	51.1938	0.614982
3.01857	37.5342	41.3044
243.804	2.42844	1.6522
0.311114	196.14	1.42812
14.8786	0.250291	119.041
208.272	11.9698	4.76162
1.54536	167.555	2.45149
24.6923	1.24324	71.1414
198.609	19.865	2.84566
1.11047	159.781	7.45119
70.7878	0.893373	12.0719
34.2587	56.9488	0.495941
2.99034	27.5611	47.8938
259.388	2.40573	1.91575
0.278112	208.678	1.30703
13.646	0.223741	132.122
198.671	10.9782	5.28489
1.9953	159.83	1.93808
19.508	1.60522	81.1858
216.353	15.6942	3.24743
0.941137	174.056	5.16628
50.7167	0.757144	28.7429
91.2067	40.8016	1.14975
2.69045	73.3758	27.3302
194.858	2.16447	1.09835
0.466505	156.763	1.5176
15.7518	0.375303	92.2255
226.177	12.6723	3.68902
0.904131	181.96	3.63185
36.4012	0.727373	51.1867
153.133	29.2847	2.04747
1.70754	123.196	14.3847
123.545	1.37372	1.37722
1.88633	99.3918	0.903402
9.23424	1.51756	72.4849
256.467	7.42895	2.8994
0.435988	206.328	2.80881
28.6782	0.350752	77.3109
186.391	23.0716	3.09243
1.47097	149.952	7.94031
74.5079	1.1834	9.62869
26.5389	59.9416	0.425842
2.91848	21.3506	51.6586
266.6	2.34792	2.06634
0.265854	214.479	1.22183
12.7734	0.213879	139.899
192.694	10.2762	5.59596
2.32178	155.022	1.67338
16.8116	1.86787	86.3719
224.786	13.5249	3.45488
0.869043	180.84	4.17449
41.5669	0.699145	42.1196
130.362	33.4406	1.68478
2.05422	104.876	18.6105
150.351	1.65262	0.899954
0.797662	120.957	1.24208
12.8685	0.641719	78.3622
241.758	10.3527	3.13449
0.598689	194.495	3.5816
36.1024	0.481646	55.6689
157.799	29.0443	2.22676
1.71567	126.949	13.4116
116.653	1.38025	1.69797
2.59424	93.8476	0.829757
8.39127	2.08706	70.2268
259.533	6.75078	2.80907
0.402081	208.794	2.63797
27.0095	0.323474	83.0407
190.871	21.7291	3.32163
1.46322	153.555	6.92717
65.88	1.17716	13.8701
41.6796	53.0004	0.563976
3.00664	33.5312	43.529
249.587	2.41885	1.74117
0.29773	200.793	1.38471
14.4376	0.239523	123.727
205.037	11.6151	4.94906
1.68993	164.953	2.25267
22.6949	1.35955	75.0703
205.697	18.258	3.00281
1.04053	165.483	6.50301
62.6259	0.837109	17.2534
52.3242	50.3825	0.692131
3.09129	42.0948	39.5711
238.663	2.48694	1.58288
0.324692	192.004	1.49242
15.5318	0.261215	113.943
210.873	12.4953	4.55771
1.42097	169.647	2.71721
27.3294	1.14317	65.651
188.609	21.9865	2.62604
1.21172	151.736	8.87485
82.6135	0.97483	7.14835
17.811	66.4626	0.365799
2.89683	14.3289	58.4902
276.057	2.3305	2.33961
0.25667	222.088	1.12118
11.7384	0.206491	150.049
183.998	9.44355	6.00196
2.85843	148.026	1.39571
13.9494	2.29961	90.8769
233.687	11.2223	3.63507
0.78782	188.001	3.28981
33.1849	0.633802	59.5744
168.325	26.6973	2.38297
1.54063	135.417	11.6897
104.301	1.23944	2.73121
5.04541	83.9104	0.585758
5.7076	4.05903	68.3798
270.611	4.59176	2.73519
0.326528	217.707	1.87228
19.3876	0.262692	113.127
198.597	15.5973	4.52508
1.72767	159.771	3.38155
33.5459	1.38991	49.0559
158.189	26.9877	1.96223
1.50739	127.263	13.6585
118.823	1.2127	1.61433
2.38249	95.5932	0.753812
7.65751	1.91671	73.4553
263.361	6.16047	2.93821
0.3942	211.874	2.32044
23.8607	0.317134	94.144
196.993	19.1959	3.76576
1.49104	158.48	5.28872
51.3679	1.19954	25.1044
82.6677	41.3255	1.00436
2.71031	66.5062	29.1174
202.719	2.18044	1.16719
0.435146	163.087	1.49589
15.5389	0.350075	96.6741
224.421	12.5011	3.86696
0.973278	180.547	3.38434
33.9921	0.783002	55.3635
163.136	27.3466	2.21454
1.56292	131.243	12.6862
111.68	1.25737	2.05534
3.39235	89.8465	0.694626
6.94527	2.72915	70.4834
265.862	5.58747	2.81934
0.363554	213.886	2.19567
22.6261	0.292479	99.2701
198.187	18.2027	3.9708
1.53745	159.442	4.69368
45.9109	1.23688	31.0302
103.422	36.9353	1.24123
2.37235	83.203	23.9702
179.549	1.90856	0.977714
0.535205	144.447	1.39458
14.4819	0.430573	88.7158
232.646	11.6507	3.54863
0.783272	187.164	3.50667
35.2745	0.630143	54.9928
159.431	28.3783	2.19971
1.65045	128.262	13.2289
115.464	1.32779	1.7802
2.77069	92.8907	0.783296
7.90324	2.22902	70.6483
261.745	6.35816	2.82593
0.389936	210.574	2.47776
25.4277	0.313703	88.5652
194.323	20.4565	3.54261
1.47004	156.333	6.06202
58.3041	1.18265	18.9753
60.4104	46.9057	0.760557
2.97067	48.6002	35.9738
227.913	2.3899	1.43912
0.353046	183.356	1.50177
15.62	0.284026	108.458
215.397	12.5663	4.33832
1.25906	173.287	2.9263
29.43	1.01291	62.3414
180.694	23.6764	2.49366
1.31312	145.369	9.99149
91.5014	1.05641	4.8025
10.6599	73.6129	0.388815
3.46291	8.57588	64.2626
278.554	2.78591	2.5705
0.269821	224.097	1.23585
12.9168	0.217071	145.455
185.812	10.3916	5.81821
2.69582	149.486	1.58884
15.8819	2.16879	85.7856
228.457	12.777	3.43142
0.812751	183.794	3.98177
39.7852	0.653859	45.7724
139.054	32.0072	1.8309
1.93089	111.869	16.9367
140.153	1.5534	0.975514
1.02175	112.753	1.1431
11.8147	0.821995	75.62
246.085	9.50494	3.0248
0.538775	197.976	3.41838
34.5652	0.433444	59.9788
164.781	27.8077	2.39915
1.64396	132.566	12.1044
107.232	1.32257	2.40075
4.24431	86.2685	0.666846
6.57701	3.41454	68.3375
266.747	5.2912	2.7335
0.347778	214.598	2.14195
22.0939	0.279787	101.487
198.533	17.7745	4.05947
1.56103	159.72	4.45524
43.6983	1.25584	33.7635
112.594	35.1553	1.35055
2.21619	90.5821	21.9671
169.364	1.78292	0.920176
0.596148	136.254	1.32881
13.797	0.479601	85.6318
236.491	11.0997	3.42527
0.710799	190.257	3.48404
35.0991	0.571838	56.3419
160.939	28.2372	2.25368
1.64831	129.475	12.921
113.238	1.32606	1.92338
3.09949	91.0999	0.753337
7.5629	2.49354	70.0157
263.035	6.08435	2.80063
0.378445	211.612	2.39505
24.6102	0.304459	91.6094
195.744	19.7989	3.66438
1.48301	157.476	5.63748
54.5124	1.19308	22.1183
71.9238	43.8552	0.885248
2.85577	57.8627	32.2062
214.797	2.29747	1.28898
0.393239	172.804	1.51481
15.7425	0.316361	101.755
220.232	12.6648	4.0702
1.09468	177.177	3.21011
32.2515	0.880672	57.7334
169.703	25.9463	2.30933
1.46092	136.526	11.6548
104.174	1.17531	2.77639
5.13654	83.8083	0.555822
5.40991	4.13235	69.0145
272.187	4.35227	2.76058
0.321005	218.975	1.76657
18.32	0.258249	118.067
197.697	14.7385	4.7227
1.82528	159.047	3.01111
29.9685	1.46844	55.5612
174.482	24.1096	2.22245
1.30101	140.371	11.1646
100.702	1.04667	3.2664
6.35775	81.0148	0.464317
4.43461	5.11481	68.8817
276.545	3.56764	2.75527
0.298223	222.48	1.47031
15.3129	0.23992	133.043
192.299	12.3192	5.32171
2.23042	154.705	2.12566
21.261	1.79437	73.6035
210.513	17.1045	2.94414
0.943133	169.357	6.22144
60.2328	0.75875	19.4411
59.5926	48.4572	0.778487
3.08121	47.9423	36.9311
230.635	2.47883	1.47736
0.346363	185.546	1.53712
15.982	0.278649	108.405
214.161	12.8575	4.33621
1.28437	172.293	2.99208
30.0531	1.03328	60.5786
177.862	24.1777	2.42314
1.33817	143.09	10.4505
95.0907	1.07656	4.10864
8.67494	76.5005	0.419917
3.86263	6.97899	66.0611
277.832	3.10749	2.64245
0.280426	223.516	1.33809
13.9641	0.225602	139.985
188.855	11.2342	5.59938
2.47472	151.934	1.80674
18.0741	1.99091	80.8004
221.59	14.5406	3.23202
0.859436	178.269	4.82072
47.6036	0.691416	33.1775
104.549	38.2971	1.32711
2.48703	84.1097	24.1212
179.981	2.00082	0.982975
0.534226	144.795	1.4577
15.1251	0.429785	86.9902
230.89	12.1681	3.47961
0.791296	185.751	3.73927
37.4946	0.636598	50.3318
149.557	30.1644	2.01327
1.78167	120.319	14.9903
127.571	1.43335	1.23313
1.58361	102.631	0.980248
10.0597	1.27402	72.8637
253.064	8.093	2.91455
0.463436	203.59	3.03461
30.8779	0.372834	70.5075
179.259	24.8413	2.8203
1.51415	144.214	9.37002
86.2271	1.21813	5.804
13.8684	69.3697	0.39192
3.31077	11.1572	60.4936
276.211	2.66351	2.41974
0.264513	222.212	1.23874
12.9476	0.212801	144.087
187.306	10.4163	5.76347
2.60743	150.688	1.61617
16.1728	2.09768	85.6532
227.409	13.011	3.42613
0.825683	182.951	4.05924
40.5095	0.664262	44.3516
135.647	32.5899	1.77406
1.98042	109.128	17.5863
144.176	1.59324	0.935064
0.917085	115.989	1.18595
12.2718	0.737795	76.6335
244.241	9.87268	3.06534
0.562534	196.492	3.49933
35.3322	0.452559	57.8746
161.402	28.4248	2.31498
1.67892	129.848	12.7345
111.82	1.35069	2.01513
3.32005	89.9596	0.747794
7.48057	2.67098	69.2736
263.152	6.01812	2.77095
0.37386	211.706	2.39259
24.5875	0.30077	91.7288
195.765	19.7807	3.66915
1.48433	157.493	5.62347
54.3857	1.19415	22.2277
72.3267	43.7533	0.889608
2.85069	58.1868	32.0826
214.338	2.29338	1.28408
0.394738	172.435	1.51452
15.7391	0.317567	101.548
220.394	12.6621	4.06193
1.08966	177.307	3.21797
32.3297	0.876633	57.6178
169.402	26.0093	2.30471
1.46533	136.284	11.7015
104.52	1.17886	2.73681
5.03723	84.0861	0.561804
5.47665	4.05245	69.0986
271.919	4.40597	2.76395
0.322805	218.759	1.78517
18.5078	0.259697	117.187
197.891	14.8895	4.68749
1.80673	159.203	3.07397
30.5783	1.45351	54.4104
171.736	24.6002	2.17641
1.33382	138.162	11.5717
103.761	1.07306	2.86975
5.33896	83.476	0.507808
4.92923	4.29519	69.9036
274.66	3.96557	2.79614
0.31202	220.964	1.60218
16.6536	0.25102	126.185
195.214	13.3978	5.04738
2.02358	157.049	2.49179
24.8881	1.62797	65.756
196.39	20.0225	2.63024
1.06762	157.996	8.07991
76.1834	0.858899	9.66596
25.9039	61.2895	0.415791
2.87994	20.8396	53.0055
268.926	2.31691	2.12022
0.262344	216.351	1.18795
12.4254	0.211056	142.801
190.426	9.99623	5.71206
2.45642	153.198	1.58238
15.8812	1.97619	88.1124
227.596	12.7764	3.5245
0.845688	183.101	3.8621
38.6293	0.680356	47.5392
143.822	31.0772	1.90157
1.85224	115.705	16.0495
134.542	1.49013	1.06249
1.2192	108.239	1.06986
11.0324	0.980846	74.4753
249.221	8.87555	2.97901
0.504214	200.498	3.24795
32.9342	0.40564	64.4597
171.519	26.4955	2.57839
1.57748	137.987	10.8492
97.8169	1.26908	3.52942
7.17917	78.6937	0.510159
4.80408	5.77565	65.8459
273.438	3.86488	2.63384
0.300526	219.981	1.64275
17.0694	0.241773	123.855
196.213	13.7323	4.95419
1.95618	157.853	2.62306
26.1832	1.57375	63.134
191.045	21.0644	2.52536
1.12092	153.696	8.80436
82.156	0.901781	7.40515
18.5278	66.0945	0.363736
2.84676	14.9056	58.2083
275.973	2.29021	2.32833
0.255826	222.02	1.10696
11.5919	0.205812	150.751
183.605	9.32565	6.03003
2.88935	147.711	1.37125
13.7023	2.32448	91.4615
234.343	11.0235	3.65846
0.78412	188.529	3.20988
32.4146	0.630824	61.4294
171.552	26.0775	2.45718
1.50489	138.014	11.1332
100.123	1.21068	3.24848
6.38494	80.5491	0.518314
4.94461	5.13668	67.2062
273.512	3.97794	2.68825
0.306138	220.041	1.66005
17.2436	0.246288	123.142
196.354	13.8725	4.92567
1.94113	157.967	2.67125
26.6539	1.56164	62.1263
189.028	21.4431	2.48505
1.14089	152.073	9.0851
84.436	0.917843	6.68883
16.2711	67.9288	0.35587
2.89096	13.0901	59.9879
277.64	2.32578	2.39952
0.25627	223.361	1.10022
11.5222	0.206169	152.019
182.302	9.26961	6.08075
2.97491	146.662	1.34672
13.4426	2.39331	91.5939
235.279	10.8146	3.66376
0.773192	189.282	3.14646
31.8063	0.622033	63.0531
174.108	25.5882	2.52212
1.47973	140.07	10.6854
96.7026	1.19045	3.75507
7.75662	77.7972	0.470039
4.38668	6.2402	66.0147
275.418	3.52909	2.64059
0.291599	221.574	1.50613
15.6802	0.234591	130.853
193.477	12.6148	5.23411
2.15403	155.652	2.22902
22.2926	1.73292	71.4298
206.669	17.9344	2.85719
0.97621	166.265	6.71188
64.5287	0.785361	16.1384
48.1323	51.9133	0.648303
3.1043	38.7224	41.4006
243.719	2.49741	1.65605
0.31226	196.072	1.46507
15.2558	0.251213	117.472
208.505	12.2733	4.69889
1.52042	167.742	2.55778
25.7375	1.22318	68.6278
194.64	20.7059	2.74511
1.1451	156.588	8.03167
75.6799	0.92123	9.73844
26.2904	60.8845	0.420023
2.89063	21.1506	52.5776
268.211	2.32551	2.1031
0.26337	215.776	1.19801
12.5288	0.211881	141.922
191.126	10.0794	5.67686
2.41441	153.761	1.60916
16.1554	1.9424	87.6128
226.768	12.997	3.50451
0.852657	182.435	3.95213
39.4785	0.685963	45.9061
139.921	31.7604	1.83624
1.90895	112.566	16.7756
139.164	1.53575	0.988322
1.05198	111.958	1.12619
11.6367	0.846318	75.5317
246.806	9.36172	3.02127
0.531823	198.555	3.37258
34.1264	0.427852	61.1222
166.62	27.4547	2.44489
1.62435	134.046	11.7655
104.729	1.30679	2.65263
4.87087	84.2544	0.622518
6.08032	3.91861	67.7841
268.705	4.89161	2.71136
0.334108	216.174	2.00218
20.6948	0.26879	107.347
198.978	16.6489	4.29387
1.63408	160.078	3.87604
38.2615	1.31462	41.3801
136.558	30.7814	1.6552
1.82307	109.861	17.3123
142.811	1.46666	0.949127
0.951869	114.891	1.09007
11.2874	0.765778	78.4936
248.124	9.08071	3.13974
0.539965	199.616	3.15159
31.9787	0.434402	66.3696
174.959	25.7269	2.65478
1.53321	140.755	10.2652
93.3319	1.23347	4.28426
9.29015	75.0855	0.446734
4.06645	7.47392	64.235
275.78	3.27146	2.5694
0.282316	221.865	1.4338
14.9436	0.227123	134.38
192.016	12.0222	5.37518
2.26177	154.477	2.04706
20.4854	1.8196	75.5397
213.335	16.4805	3.02159
0.92304	171.628	5.8446
56.8839	0.742585	22.4255
69.8471	45.7631	0.897309
2.99492	56.192	33.4648
219.03	2.40941	1.33905
0.380749	176.21	1.56146
16.2206	0.306312	102.082
218.268	13.0495	4.08329
1.13412	175.596	3.28884
32.9869	0.912401	55.671
166.108	26.538	2.22684
1.49627	133.634	12.2616
108.665	1.20375	2.31905
4.00855	87.4211	0.627367
6.21493	3.22488	70.2118
269	4.99991	2.80847
0.34396	216.411	1.9833
20.5014	0.276716	108.175
198.977	16.4934	4.32702
1.64601	160.077	3.80044
37.5451	1.32421	42.4822
139.821	30.205	1.69929
1.77267	112.486	16.7321
139.195	1.42611	0.991219
1.05449	111.982	1.0477
10.8364	0.848339	77.648
250.042	8.71791	3.10592
0.517771	201.159	3.06394
31.1365	0.416547	68.9577
178.163	25.0493	2.75831
1.50908	143.332	9.64979
88.4835	1.21405	5.27865
12.2371	71.185	0.402513
3.49236	9.84476	61.847
276.588	2.8096	2.47388
0.268564	222.515	1.28093
13.3802	0.21606	142.171
188.178	10.7644	5.68684
2.53864	151.389	1.69834
16.996	2.04234	83.6171
224.948	13.6733	3.34468
0.840301	180.97	4.3748
43.4676	0.676022	39.3153
122.355	34.9697	1.57261
2.19095	98.4347	20.2303
159.638	1.76262	0.892022
0.678561	128.429	1.32562
13.7458	0.545902	80.8071
237.962	11.0585	3.23228
0.656361	191.44	3.69692
37.1731	0.528042	52.6395
152.552	29.9058	2.10558
1.77154	122.728	14.3962
123.495	1.4252	1.37141
1.88006	99.3519	0.936755
9.57196	1.51251	71.6166
254.878	7.70064	2.86466
0.442385	205.05	2.94005
29.9633	0.355899	73.3938
182.385	24.1055	2.93575
1.49477	146.729	8.74468
81.1618	1.20254	7.22517
18.4194	65.2947	0.384914
3.01705	14.8184	57.0804
273.894	2.42722	2.28321
0.259762	220.348	1.1829
12.374	0.208979	145.695
187.2	9.95488	5.8278
2.63893	150.602	1.52788
15.2991	2.12302	88.2855
229.717	12.3081	3.53142
0.818186	184.807	3.71732
37.2688	0.65823	50.461
150.245	29.9827	2.01844
1.76601	120.872	14.8739
126.807	1.42076	1.25785
1.63528	102.016	0.965107
9.89782	1.31558	72.8115
253.732	7.9628	2.91246
0.458053	204.127	2.98968
30.4414	0.368504	71.8099
180.77	24.4901	2.8724
1.50319	145.429	9.07632
83.8623	1.20932	6.43074
15.8454	67.4672	0.384594
3.1451	12.7476	58.9857
275.462	2.53023	2.35943
0.261328	221.609	1.20233
12.5737	0.210238	145.537
186.77	10.1155	5.82148
2.65503	150.256	1.55143
15.526	2.13597	87.3612
229.229	12.4907	3.49445
0.816547	184.415	3.81615
38.211	0.656912	48.6512
146.056	30.7408	1.94605
1.82604	117.502	15.6342
131.834	1.46905	1.11922
1.34186	106.061	1.03768
10.6835	1.07952	73.802
250.596	8.59489	2.95208
0.488635	201.605	3.17663
32.2494	0.393107	66.4469
174.207	25.9447	2.65788
1.55407	140.149	10.3403
93.8894	1.25025	4.17061
8.97444	75.534	0.457261
4.18339	7.21994	64.3815
275.347	3.36554	2.57526
0.284963	221.517	1.4695
15.308	0.229253	132.504
192.895	12.3153	5.30018
2.20031	155.184	2.13865
21.3978	1.77015	73.4975
210.028	17.2146	2.9399
0.949369	168.968	6.26968
60.6551	0.763767	19.0783
58.3524	48.797	0.764095
3.08723	46.9445	37.377
232.034	2.48368	1.49518
0.342476	186.671	1.53152
15.926	0.275522	109.276
213.624	12.8124	4.37104
1.30559	171.861	2.94956
29.6322	1.05035	61.3296
179.54	23.8391	2.45318
1.31731	144.44	10.1999
93.1486	1.05977	4.47492
9.70858	74.9381	0.400312
3.62107	7.81055	65.1569
278.407	2.91315	2.60628
0.274109	223.979	1.27429
13.3108	0.22052	143.438
186.936	10.7086	5.73753
2.61247	150.39	1.66701
16.669	2.10173	83.9796
226.064	13.4102	3.35919
0.828407	181.869	4.27273
42.5187	0.666454	40.9361
126.681	34.2063	1.63744
2.12258	101.915	19.3501
154.641	1.70762	0.890675
0.735671	124.409	1.2859
13.3284	0.591847	79.3727
239.825	10.7227	3.17491
0.6257	192.939	3.65645
36.8043	0.503375	53.8035
154.496	29.6091	2.15214
1.75259	124.292	14.027
120.951	1.40996	1.47791
2.10982	97.3048	0.899656
9.16262	1.69735	71.0565
256.475	7.37133	2.84226
0.42766	206.334	2.83961
28.9849	0.344053	76.4869
185.471	23.3184	3.05947
1.47815	149.212	8.11425
75.9574	1.18917	9.04247
24.5233	61.1077	0.411906
2.91879	19.729	52.9201
268.622	2.34816	2.1168
0.263248	216.107	1.20403
12.5908	0.211783	141.84
191.025	10.1293	5.67361
2.41714	153.68	1.61745
16.2361	1.94459	87.3135
226.582	13.062	3.49254
0.85249	182.285	3.98678
39.8066	0.685828	45.3188
138.45	32.0244	1.81275
1.93134	111.383	17.0525
140.896	1.55376	0.967061
1.00068	113.351	1.1463
11.8513	0.805049	75.9359
245.942	9.5344	3.03744
0.542213	197.86	3.41451
34.5258	0.436211	60.0249
164.915	27.776	2.401
1.64157	132.674	12.0831
107.078	1.32064	2.41583
4.28103	86.1439	0.663617
6.54148	3.44408	68.3159
266.894	5.26262	2.73264
0.346828	214.716	2.13155
21.9899	0.279023	101.912
198.595	17.6909	4.0765
1.56564	159.769	4.41033
43.2801	1.25956	34.3043
114.373	34.8188	1.37218
2.18604	92.0134	21.5945
167.392	1.75867	0.911801
0.610297	134.667	1.31464
13.6492	0.490984	85.0549
237.261	10.9808	3.4022
0.697331	190.876	3.47412
35.0115	0.561003	56.7205
161.449	28.1668	2.26882
1.64515	129.886	12.8219
112.522	1.32353	1.97367
3.21615	90.5237	0.742275
7.43862	2.58739	69.8424
263.521	5.98437	2.79369
0.374535	212.003	2.36271
24.2897	0.301314	92.8206
196.236	19.5411	3.71282
1.48955	157.872	5.47681
53.0649	1.19834	23.4364
76.7098	42.6907	0.937786
2.79401	61.713	30.7834
209.392	2.24778	1.23263
0.41136	168.456	1.50944
15.683	0.330939	99.3828
222.12	12.617	3.97531
1.03771	178.696	3.29732
33.1208	0.83484	56.4842
166.378	26.6457	2.25937
1.51077	133.851	12.174
107.987	1.21541	2.37556
4.14929	86.8754	0.624235
6.16984	3.3381	69.85
269.088	4.96364	2.794
0.341757	216.481	1.97858
20.4546	0.274944	108.389
198.964	16.4558	4.33558
1.64942	160.067	3.78168
37.3669	1.32696	42.7577
140.632	30.0616	1.71031
1.76024	113.138	16.5896
138.296	1.41611	1.00395
1.08378	111.259	1.0367
10.719	0.871898	77.4441
250.538	8.62341	3.09776
0.512263	201.558	3.04006
30.9063	0.412116	69.6722
179.005	24.8641	2.78689
1.50314	144.01	9.48617
87.1788	1.20927	5.58497
13.1754	70.1353	0.394634
3.37184	10.5996	61.1031
276.492	2.71265	2.44413
0.26586	222.438	1.2509
13.0723	0.213884	143.622
187.46	10.5166	5.74486
2.59307	150.812	1.63792
16.3896	2.08612	85.0749
226.784	13.1854	3.403
0.828846	182.448	4.14321
41.2997	0.666807	42.9573
132.08	33.2256	1.71829
2.03572	106.258	18.2778
148.355	1.63774	0.908157
0.831745	119.351	1.22812
12.719	0.669139	77.7006
242.405	10.2324	3.10802
0.587552	195.015	3.57218
36.0185	0.472686	56.0007
158.267	28.9769	2.24003
1.71232	127.326	13.3196
116	1.37756	1.73586
2.67952	93.3216	0.819768
8.2797	2.15567	70.0774
259.967	6.66102	2.8031
0.398402	209.143	2.60937
26.7283	0.320514	84.0139
191.541	21.5029	3.36056
1.46337	154.095	6.767
64.492	1.17728	14.6979
44.7001	51.8838	0.594783
3.01578	35.9612	42.1568
246.077	2.42619	1.68629
0.305728	197.969	1.41209
14.7159	0.245958	120.825
207.053	11.8389	4.83302
1.59886	166.574	2.37444
23.9194	1.28628	72.6529
201.39	19.2431	2.90612
1.08242	162.018	7.0751
67.5788	0.870806	13.9015
40.6046	54.3671	0.562771
3.05386	32.6664	44.6696
252.124	2.45683	1.78679
0.292853	202.834	1.38602
14.4523	0.2356	124.926
203.741	11.6269	4.99704
1.74204	163.91	2.22242
22.3798	1.40147	75.3881
206.778	18.0046	3.01552
1.02633	166.353	6.38696
61.6165	0.825681	18.0461
55.0696	49.5705	0.723337
3.08658	44.3035	38.5124
235.547	2.48315	1.54056
0.332833	189.498	1.50984
15.7074	0.267764	111.773
212.22	12.6366	4.47094
1.36488	170.731	2.82146
28.3652	1.09805	63.7106
184.582	22.8198	2.54843
1.25784	148.496	9.45479
87.2781	1.01193	5.80517
13.633	70.2152	0.364869
3.09532	10.9677	61.812
278.373	2.49019	2.47248
0.260641	223.951	1.14701
12.004	0.209686	149.947
183.316	9.65724	5.99787
2.88891	147.477	1.42339
14.2137	2.32413	89.6689
[truncated: 1,001 more rows]

## Sheet: 5-species model
Y1	Y2	Y3	Y4	Y5
0.1	0.02	0.01	0.01	0.1
0.3556	0.059954	0.0217512	0.0374937	0.367833
0.870861	0.166893	0.0508582	0.135523	0.939207
0.14145	0.378073	0.135903	0.430942	0.143659
0.371122	0.664552	0.293863	0.915647	0.494252
0.396678	0.432988	0.633481	0.213841	0.955209
0.51327	0.452745	0.826495	0.610649	0.0227978
0.364849	0.348041	0.811797	0.799528	0.0868795
0.554498	0.401291	0.691967	0.488608	0.310487
0.389612	0.417573	0.87251	0.872985	0.822945
0.489899	0.364671	0.683742	0.279806	0.443209
0.508303	0.430958	0.830045	0.724356	0.938152
0.392845	0.359641	0.794913	0.635659	0.0565756
0.546594	0.404259	0.726046	0.783641	0.209134
0.390644	0.40512	0.860746	0.518718	0.64039
0.501151	0.373737	0.689738	0.865375	0.825979
0.487132	0.42778	0.837469	0.312815	0.449901
0.419384	0.361057	0.775873	0.76415	0.928278
0.541006	0.407689	0.753768	0.568578	0.113816
0.389033	0.394418	0.848276	0.839291	0.392609
0.511859	0.38172	0.695526	0.3794	0.906372
0.466259	0.424149	0.84423	0.837013	0.192686
0.442468	0.362844	0.756879	0.37861	0.601015
0.531709	0.411509	0.777765	0.836359	0.880289
0.392954	0.385243	0.833006	0.381716	0.267885
0.520466	0.388801	0.70719	0.836912	0.756123
0.446382	0.418228	0.847957	0.3892	0.624303
0.463717	0.366583	0.739607	0.839041	0.843644
0.517565	0.414974	0.798852	0.38533	0.396423
0.40383	0.37771	0.814452	0.835813	0.906345
0.526383	0.395262	0.725205	0.39136	0.18774
0.428402	0.409913	0.84757	0.843402	0.591865
0.483039	0.372293	0.725791	0.364332	0.879972
0.498951	0.417401	0.816743	0.824392	0.281994
0.420464	0.372243	0.793307	0.412479	0.776748
0.528244	0.401251	0.747574	0.857086	0.575082
0.414931	0.400096	0.841994	0.327485	0.897624
0.49928	0.379298	0.718499	0.78426	0.211892
0.477753	0.417681	0.830267	0.522392	0.648048
0.440259	0.369621	0.771592	0.861174	0.812445
0.524386	0.406625	0.771059	0.321671	0.483726
0.409431	0.390286	0.830799	0.776501	0.934658
0.511537	0.386596	0.720573	0.536345	0.0814612
0.456511	0.414757	0.838457	0.861617	0.292534
0.460647	0.370366	0.751758	0.310856	0.793449
0.514072	0.41108	0.792952	0.766278	0.53479
0.413505	0.381829	0.81463	0.553775	0.920084
0.519556	0.393489	0.732203	0.852171	0.137587
0.437422	0.40851	0.840881	0.344136	0.462028
0.479825	0.374195	0.736061	0.80152	0.933002
0.498004	0.414127	0.81166	0.481252	0.0949834
0.425827	0.375606	0.794936	0.868699	0.334561
0.522705	0.399767	0.750775	0.298319	0.853907
0.423044	0.399952	0.837151	0.747474	0.356846
0.496256	0.380136	0.727204	0.596914	0.875416
0.478303	0.414895	0.825895	0.822068	0.295021
0.443215	0.372355	0.77401	0.419497	0.797118
0.519814	0.405299	0.772308	0.860482	0.524017
0.416487	0.390783	0.827202	0.315658	0.926136
0.508783	0.386939	0.727735	0.770713	0.112907
0.457852	0.412466	0.834625	0.551234	0.390821
0.462343	0.372547	0.754599	0.84924	0.902788
0.510285	0.409802	0.793265	0.355507	0.20311
0.419429	0.382628	0.81187	0.81198	0.625733
0.516855	0.393644	0.737944	0.452561	0.848585
0.439386	0.406709	0.837298	0.869775	0.375483
0.48074	0.375923	0.739372	0.288697	0.891653
0.494895	0.412761	0.811364	0.735773	0.241329
0.430733	0.376626	0.792847	0.616799	0.70534
0.519756	0.39982	0.755301	0.802052	0.727823
0.425792	0.398622	0.833559	0.474147	0.68016
0.496544	0.381508	0.731182	0.871196	0.767212
0.475856	0.413325	0.825018	0.291289	0.598402
0.447266	0.373609	0.772613	0.73628	0.872784
0.516446	0.405227	0.775809	0.623753	0.302735
0.420097	0.389908	0.823497	0.789873	0.809659
0.508485	0.388038	0.732376	0.505269	0.485581
0.456129	0.410677	0.833115	0.870743	0.938532
0.465655	0.374005	0.75404	0.284637	0.0609014
0.506518	0.409526	0.795859	0.729751	0.223895
0.423719	0.382211	0.808102	0.629016	0.67069
0.515862	0.394541	0.742965	0.787931	0.78604
0.43863	0.404818	0.83504	0.509739	0.548868
0.483294	0.377493	0.739969	0.866791	0.913513
0.490954	0.412139	0.813024	0.304642	0.164951
0.435327	0.37672	0.789248	0.754545	0.533794
0.517844	0.400535	0.760248	0.586185	0.92628
0.426422	0.396842	0.830467	0.827118	0.11143
0.498249	0.383058	0.733307	0.410634	0.385584
0.472123	0.412204	0.825631	0.855765	0.903834
0.45175	0.37427	0.769566	0.327755	0.186738
0.513474	0.405718	0.780239	0.786434	0.590015
0.42237	0.388465	0.819641	0.509516	0.882821
0.509266	0.389459	0.736081	0.868883	0.265045
0.453036	0.409029	0.832579	0.296295	0.751751
0.469692	0.37519	0.75199	0.743766	0.624852
0.502597	0.409691	0.79946	0.609081	0.852265
0.427432	0.381281	0.803745	0.804272	0.357179
0.515574	0.395786	0.747806	0.471975	0.877848
0.436697	0.402821	0.833262	0.871714	0.28191
0.486596	0.379032	0.739452	0.283677	0.777927
0.486484	0.411805	0.815543	0.728192	0.572628
0.439896	0.376447	0.784847	0.631709	0.89598
0.516254	0.401571	0.765476	0.78567	0.224462
0.426246	0.394824	0.827424	0.512616	0.672738
0.500583	0.384718	0.734803	0.867352	0.780087
0.4677	0.411197	0.826851	0.301845	0.566377
0.456506	0.374737	0.765709	0.751061	0.900825
0.510474	0.406473	0.785133	0.593988	0.208878
0.424258	0.386764	0.815515	0.819026	0.63885
0.510482	0.391051	0.739606	0.433693	0.831179
0.44929	0.407342	0.83236	0.864833	0.427598
0.474096	0.376329	0.749303	0.302902	0.923931
0.498387	0.410032	0.803514	0.755453	0.127106
0.431096	0.380154	0.798938	0.577308	0.431151
0.515476	0.397212	0.752764	0.836829	0.929073
0.434324	0.400698	0.83151	0.384817	0.10252
0.490224	0.38062	0.738607	0.83742	0.358373
0.481607	0.411528	0.818384	0.387262	0.880127
0.444602	0.376082	0.779969	0.837729	0.267567
0.5146	0.402764	0.770938	0.386164	0.756485
0.425932	0.392668	0.824175	0.837989	0.61664
0.503139	0.386467	0.7363	0.382188	0.857278
0.462884	0.410127	0.828214	0.837424	0.350598
0.461461	0.375214	0.761477	0.379689	0.86792
0.507209	0.407336	0.790256	0.836105	0.3184
0.426253	0.384967	0.811046	0.383351	0.830697
0.511774	0.39274	0.743339	0.837802	0.427872
0.445288	0.405524	0.832088	0.383585	0.927305
0.478669	0.377541	0.746458	0.836018	0.104334
0.493824	0.410398	0.807711	0.391306	0.364936
0.434972	0.379006	0.793768	0.840485	0.881959
0.515264	0.398728	0.757971	0.377984	0.270769
0.431945	0.398448	0.829524	0.832618	0.760479
0.493935	0.382291	0.737894	0.39554	0.607394
0.47641	0.411168	0.821235	0.846951	0.871313
0.449507	0.375784	0.77482	0.35284	0.29647
0.512652	0.40402	0.776576	0.81283	0.803151
0.425871	0.390445	0.820578	0.445566	0.500463
0.505677	0.388283	0.738152	0.867868	0.934499
0.457873	0.408894	0.829444	0.299418	0.0857128
0.466547	0.375817	0.757152	0.748016	0.305306
0.503553	0.408207	0.795449	0.600232	0.816275
0.428621	0.383179	0.806209	0.813032	0.463024
0.51292	0.394482	0.74747	0.449666	0.936765
0.441301	0.403537	0.831539	0.868789	0.0749253
0.483272	0.378881	0.743774	0.292126	0.270322
0.488897	0.410686	0.811851	0.740445	0.761504
0.439176	0.377952	0.788316	0.608032	0.602104
0.514743	0.400278	0.763455	0.810691	0.875982
0.429856	0.396097	0.827149	0.452221	0.285922
0.497568	0.384054	0.73761	0.868776	0.784888
0.470987	0.410634	0.823894	0.297615	0.554388
0.454609	0.375651	0.769563	0.745328	0.909097
0.51027	0.405275	0.782316	0.605465	0.179575
0.426302	0.388217	0.816563	0.80869	0.570892
0.508038	0.390147	0.740558	0.459673	0.901566
0.45283	0.407444	0.83036	0.871331	0.203794
0.47169	0.376605	0.752947	0.283547	0.627338
0.49945	0.409016	0.800585	0.727974	0.848985
0.431493	0.38148	0.801021	0.632524	0.367382
0.513761	0.396243	0.752068	0.783939	0.887551
0.43754	0.401377	0.830568	0.518281	0.249331
0.487795	0.380371	0.741487	0.864879	0.721438
0.48364	0.41082	0.815785	0.309622	0.697774
0.443733	0.377071	0.782675	0.761164	0.733984
0.513779	0.40182	0.769182	0.572124	0.671294
0.428271	0.393682	0.824298	0.837427	0.781934
0.501006	0.385897	0.737953	0.383479	0.556907
0.465436	0.409866	0.826219	0.838381	0.913617
0.459868	0.375743	0.764341	0.377058	0.152785
0.507374	0.406479	0.788071	0.834004	0.50398
0.42737	0.386043	0.812107	0.389278	0.931581
0.510105	0.392035	0.743616	0.841881	0.0941898
0.447904	0.405754	0.830839	0.372535	0.333011
0.476812	0.377608	0.749041	0.82753	0.848856
0.494893	0.409703	0.805551	0.413916	0.377782
0.434913	0.379934	0.795525	0.853558	0.893206
0.514184	0.397997	0.757125	0.341262	0.232751
0.434187	0.399066	0.829084	0.79943	0.690046
0.492145	0.382006	0.739784	0.480434	0.750271
0.478117	0.410739	0.819398	0.873722	0.636723
0.448615	0.376423	0.776944	0.275159	0.829149
0.512281	0.403322	0.775081	0.71505	0.435139
0.427344	0.39125	0.820928	0.657827	0.927833
0.50416	0.387801	0.739047	0.750565	0.106511
0.459864	0.408825	0.828108	0.593554	0.371356
0.465222	0.376096	0.75929	0.819384	0.887852
0.50393	0.407592	0.793749	0.435173	0.253038
0.429145	0.383976	0.807227	0.862487	0.72793
0.511788	0.393928	0.74735	0.314758	0.681904
0.443234	0.403829	0.830794	0.769544	0.767198
0.481835	0.378828	0.745595	0.548882	0.590336
0.489914	0.410218	0.810253	0.855665	0.888375
0.438868	0.378596	0.789793	0.328092	0.24046
0.514098	0.39972	0.762582	0.786407	0.706321
0.431397	0.396641	0.827031	0.511396	0.722026
0.496243	0.383766	0.738808	0.867382	0.690916
0.472409	0.410399	0.822598	0.301728	0.754207
0.453762	0.376049	0.771233	0.750917	0.618929
0.510193	0.404755	0.781063	0.59396	0.858477
0.427182	0.388853	0.817033	0.819397	0.339825
0.50696	0.389743	0.740957	0.432286	0.858533
0.454384	0.407495	0.829482	0.864437	0.345614
0.470596	0.376724	0.754541	0.303899	0.862932
0.499938	0.408575	0.799262	0.756696	0.334177
0.431643	0.382068	0.801963	0.574987	0.850019
0.513011	0.395805	0.751727	0.83826	0.371349
0.438961	0.401689	0.830166	0.381271	0.89031
0.486682	0.380252	0.74275	0.834707	0.236266
0.484574	0.410516	0.814603	0.394489	0.698485
0.443303	0.377511	0.783908	0.842599	0.73277
0.513435	0.401391	0.768349	0.372489	0.67371
0.429302	0.394149	0.824384	0.82785	0.778196
0.500025	0.385626	0.738665	0.409113	0.566056
0.466614	0.409764	0.825314	0.85458	0.907405
0.459098	0.375975	0.765652	0.331729	0.174883
0.507486	0.406091	0.787032	0.790853	0.561007
0.427842	0.386541	0.812632	0.498917	0.905916
0.509345	0.391699	0.743695	0.871068	0.18678
0.449112	0.405879	0.830284	0.288908	0.589476
0.475915	0.377624	0.750222	0.733556	0.88273
0.495428	0.409392	0.804524	0.628824	0.270192
0.434834	0.380364	0.796378	0.783251	0.758045
0.513706	0.397648	0.756674	0.522327	0.617496
0.435217	0.399372	0.828915	0.864262	0.856726
0.491283	0.381855	0.740634	0.306394	0.345939
0.478954	0.410556	0.818528	0.759841	0.867061
0.448138	0.376714	0.77797	0.568132	0.31031
0.512147	0.402991	0.774321	0.843845	0.822917
0.428003	0.391644	0.821142	0.36342	0.446449
0.503435	0.387556	0.739418	0.821191	0.932341
0.460835	0.408815	0.827486	0.429045	0.0938635
0.464539	0.376213	0.760316	0.860484	0.331203
0.50416	0.407303	0.792894	0.322559	0.850256
0.429341	0.384364	0.807765	0.777356	0.364153
0.51126	0.393648	0.747227	0.535088	0.884211
0.444168	0.403993	0.830469	0.86026	0.261472
0.481102	0.378781	0.746456	0.316983	0.743336
0.490458	0.410005	0.809456	0.773473	0.652292
0.438654	0.378905	0.790553	0.538192	0.80799
0.513818	0.399441	0.76209	0.860273	0.493192
0.432126	0.396927	0.827022	0.318045	0.935181
0.495576	0.383605	0.73935	0.77309	0.077514
0.473149	0.410304	0.821963	0.545937	0.279559
0.453282	0.376231	0.772082	0.85206	0.773461
0.510204	0.404497	0.780387	0.346428	0.582702
0.427569	0.389181	0.817322	0.803803	0.889575
0.506427	0.389525	0.74109	0.471621	0.242246
0.45518	0.407547	0.829068	0.872621	0.709634
0.47	0.376763	0.755339	0.279609	0.712689
0.500239	0.408362	0.798562	0.722012	0.714968
0.431654	0.382366	0.80249	0.643836	0.70243
0.512656	0.395572	0.751482	0.770142	0.731853
0.439674	0.401872	0.830005	0.549696	0.672954
0.486085	0.380168	0.743363	0.851589	0.778256
0.485102	0.410378	0.813988	0.347825	0.571375
0.443015	0.377727	0.784579	0.804614	0.897221
0.513301	0.401166	0.767855	0.471791	0.219879
0.429798	0.394409	0.824483	0.870556	0.663132
0.49951	0.385466	0.738977	0.288879	0.795146
0.46726	0.409734	0.824856	0.735419	0.527805
0.458638	0.376077	0.766352	0.618471	0.923182
0.507598	0.405891	0.78644	0.800532	0.129067
0.428032	0.386811	0.812963	0.475634	0.437
0.508958	0.391507	0.743664	0.872468	0.930218
0.449761	0.405971	0.830024	0.284775	0.100423
0.4754	0.377611	0.750835	0.727523	0.35174
0.495768	0.409238	0.803952	0.640314	0.87341
0.434724	0.380591	0.796882	0.76963	0.290361
0.513483	0.397453	0.756361	0.553037	0.793272
0.435751	0.39956	0.828873	0.850575	0.528968
0.490798	0.381751	0.741052	0.345732	0.924393
0.479453	0.410476	0.818056	0.805715	0.124552
0.447815	0.376859	0.778557	0.461983	0.423751
0.512121	0.402808	0.773848	0.872511	0.926637
0.428318	0.391875	0.821313	0.280782	0.108742
0.503039	0.387403	0.739559	0.722616	0.377646
0.461395	0.408834	0.827164	0.648244	0.896893
0.464111	0.376258	0.76089	0.760133	0.211783
0.504342	0.407148	0.792382	0.574784	0.64737
0.429388	0.384584	0.808117	0.834332	0.815807
0.510986	0.393479	0.747086	0.393623	0.470132
0.444692	0.40411	0.830324	0.844446	0.937206
0.480659	0.378733	0.746919	0.361868	0.0678001
0.490815	0.409899	0.808992	0.821272	0.247281
0.438467	0.379074	0.791025	0.422296	0.716936
0.513696	0.399276	0.761744	0.860982	0.705216
0.432515	0.397111	0.827066	0.316039	0.724224
0.495183	0.383492	0.739613	0.770607	0.686386
0.473612	0.41027	0.821605	0.551462	0.762021
0.452948	0.37632	0.772594	0.849103	0.600958
0.510259	0.404349	0.779946	0.35474	0.87775
0.427743	0.389383	0.817544	0.811904	0.278253
0.506124	0.389382	0.741103	0.451341	0.773175
0.455663	0.407602	0.828852	0.869895	0.581908
0.469608	0.376765	0.755805	0.287724	0.889133
0.500468	0.408244	0.79812	0.734089	0.248734
0.431599	0.382544	0.80285	0.62094	0.719854
0.51247	0.395423	0.751269	0.796752	0.698538
0.440091	0.402004	0.829949	0.488164	0.737776
0.485706	0.380097	0.743701	0.870387	0.657112
0.485464	0.41031	0.813612	0.293328	0.808812
0.442781	0.377848	0.785017	0.739296	0.482712
0.513259	0.401026	0.767499	0.616967	0.938636
0.430066	0.394584	0.824592	0.798109	0.0648179
0.499192	0.38535	0.739117	0.484522	0.236722
0.467686	0.409738	0.824589	0.873275	0.699121
0.458307	0.376124	0.766795	0.276928	0.731769
0.507715	0.40577	0.786036	0.717857	0.67657
0.428097	0.386986	0.813218	0.652068	0.772058
0.50873	0.391375	0.743583	0.758899	0.582789
0.450174	0.406051	0.829891	0.575246	0.8931
0.475044	0.377582	0.751209	0.834632	0.225568
0.496029	0.409151	0.803574	0.394869	0.676796
0.434597	0.380731	0.79724	0.842915	0.7706
0.513369	0.397322	0.756102	0.37093	0.587958
0.436076	0.399699	0.828887	0.827197	0.887029
0.490474	0.381667	0.741284	0.409684	0.247875
0.47981	0.410441	0.817754	0.855195	0.720937
0.447555	0.376941	0.778961	0.329557	0.689962
0.512143	0.402689	0.773495	0.788239	0.755678
0.428485	0.392038	0.82147	0.506118	0.618402
0.502783	0.387288	0.739599	0.869139	0.855384
0.461782	0.408867	0.826972	0.295783	0.356061
0.46379	0.376271	0.761271	0.742988	0.873605
0.504506	0.407051	0.792014	0.610216	0.299876
0.429369	0.384733	0.808393	0.803622	0.805153
0.51082	0.393358	0.746935	0.472887	0.499122
0.445041	0.404209	0.830259	0.872076	0.935695
0.480339	0.378682	0.747211	0.282118	0.0734573
0.491096	0.409838	0.808669	0.725772	0.266209
0.43829	0.379182	0.791376	0.636582	0.751162
0.513643	0.39916	0.761458	0.779493	0.633444
0.432757	0.397252	0.827135	0.527539	0.836952
0.494907	0.383399	0.739756	0.862311	0.40636
0.473958	0.410263	0.821366	0.316605	0.917689
0.452675	0.37637	0.772962	0.77004	0.138021
0.510335	0.404247	0.779604	0.553044	0.463558
0.427826	0.389532	0.817737	0.849039	0.934182
0.50592	0.389271	0.741064	0.352143	0.0834386
0.456012	0.407658	0.828722	0.811456	0.298758
0.469303	0.376751	0.75613	0.448574	0.803318
0.500668	0.408167	0.797789	0.870291	0.507356
0.431515	0.382669	0.803139	0.285732	0.930367
0.512358	0.395311	0.751068	0.730589	0.099776
0.440381	0.402115	0.82994	0.631341	0.350328
0.485419	0.380031	0.743921	0.782154	0.868521
0.485756	0.410273	0.813339	0.525842	0.316216
0.44257	0.377929	0.785356	0.860709	0.827371
0.513257	0.400923	0.7672	0.321165	0.439638
0.430235	0.394722	0.824705	0.776477	0.929832
0.498958	0.385254	0.739181	0.535189	0.0981038
0.468016	0.409755	0.824405	0.861562	0.345492
0.45803	0.376146	0.767129	0.31155	0.862546
0.507834	0.405684	0.785711	0.766612	0.334979
0.428109	0.38712	0.813439	0.554349	0.851416
0.508571	0.391268	0.743479	0.851001	0.365632
0.450485	0.406127	0.829814	0.347248	0.885868
0.474757	0.377547	0.75148	0.804671	0.249987
0.496256	0.409092	0.803278	0.472306	0.725033
0.434462	0.380834	0.797536	0.869243	0.682149
0.513303	0.397218	0.755866	0.29553	0.767826
0.43631	0.399818	0.828925	0.743737	0.592185
0.490219	0.38159	0.741437	0.604199	0.88133
0.480106	0.410426	0.817526	0.814644	0.274369
0.447321	0.376996	0.779285	0.439461	0.764932
0.512187	0.402597	0.773192	0.867567	0.602645
0.428588	0.392171	0.821621	0.295558	0.871316
0.502587	0.38719	0.739596	0.744026	0.301674
0.462095	0.408906	0.826835	0.606952	0.810446
0.463516	0.376269	0.76157	0.806928	0.478597
0.504662	0.406979	0.791709	0.466661	0.939382
0.429321	0.384852	0.808636	0.869147	0.0591952
0.510702	0.393256	0.74678	0.295008	0.217738
0.445315	0.4043	0.830228	0.743458	0.659397
0.480071	0.378631	0.747431	0.603853	0.798729
0.491344	0.409797	0.808407	0.815197	0.519485
0.438116	0.379265	0.791675	0.438008	0.926389
0.513619	0.399065	0.761198	0.866843	0.115635
0.432937	0.397374	0.827214	0.298955	0.398284
0.494682	0.383315	0.739847	0.748338	0.90969
0.474253	0.410268	0.821179	0.598871	0.177095
0.452428	0.376402	0.773268	0.814201	0.564373
0.510418	0.404166	0.779306	0.448118	0.908941
0.427869	0.389657	0.817919	0.866642	0.171983
0.505759	0.389174	0.741001	0.301446	0.552804
0.456304	0.407716	0.828628	0.752715	0.915558
0.469035	0.37673	0.756392	0.584106	0.146452
0.500855	0.408108	0.797506	0.832411	0.486911
0.431417	0.382772	0.803398	0.393131	0.933704
0.512277	0.395215	0.750873	0.844744	0.0873258
0.440616	0.402217	0.829951	0.363578	0.311074
0.485172	0.379967	0.744089	0.820358	0.82126
0.486017	0.410249	0.81311	0.432436	0.458151
0.442368	0.377991	0.785653	0.861311	0.932132
0.513273	0.400836	0.766926	0.319406	0.0949121
0.430362	0.394844	0.824821	0.774371	0.334889
0.498761	0.385165	0.739214	0.539912	0.852204
0.468306	0.409778	0.824256	0.859485	0.366372
0.457777	0.376158	0.767415	0.317571	0.883306
0.507954	0.405613	0.785421	0.774159	0.267841
0.428098	0.387236	0.813646	0.537624	0.754508
0.508442	0.391173	0.743365	0.859479	0.62377
0.450753	0.406201	0.82976	0.323042	0.85114
0.4745	0.37751	0.751706	0.778286	0.361357
0.496469	0.409046	0.803019	0.534852	0.883034
0.434323	0.380922	0.797806	0.857239	0.258791
0.513258	0.397127	0.75564	0.330534	0.740487
0.436504	0.399927	0.828973	0.787875	0.654131
0.489993	0.381516	0.741556	0.507887	0.807365
0.480376	0.410418	0.817329	0.87067	0.496191
0.447099	0.377039	0.779574	0.284314	0.932096
0.512239	0.402517	0.772913	0.728898	0.0954877
0.428664	0.392291	0.821769	0.632429	0.336614
0.502417	0.3871	0.739574	0.782455	0.854483
0.462375	0.408947	0.826723	0.524058	0.358888
0.463261	0.376262	0.761832	0.861791	0.876373
0.504814	0.406917	0.791432	0.31872	0.290859
0.429262	0.384957	0.808864	0.772793	0.791714
0.510604	0.393164	0.746623	0.545239	0.534355
0.445557	0.404387	0.830212	0.855634	0.924597
0.479827	0.378579	0.747618	0.330213	0.114605
0.491576	0.409764	0.808172	0.789153	0.395995
0.437945	0.379336	0.79195	0.50212	0.906672
0.513608	0.398979	0.76095	0.871386	0.18644
0.43309	0.397488	0.827298	0.285509	0.588047
0.494478	0.383235	0.739915	0.72926	0.885576
0.474526	0.410277	0.821014	0.636484	0.259973
0.452193	0.376427	0.773547	0.77436	0.740151
0.510505	0.404093	0.779026	0.543417	0.658605
0.427896	0.389772	0.818094	0.854171	0.800617
0.505616	0.389083	0.740929	0.337564	0.509877
0.45657	0.407774	0.82855	0.796581	0.934217
0.468784	0.376707	0.756629	0.485346	0.0779518
0.501036	0.408057	0.797244	0.873811	0.28106
0.431315	0.382866	0.803642	0.275229	0.776181
0.512209	0.395126	0.75068	0.714705	0.573859
0.440828	0.402314	0.829969	0.660802	0.899515
0.484942	0.379904	0.744237	0.744637	0.204585
0.486265	0.41023	0.812901	0.606788	0.631398
0.44217	0.378046	0.78593	0.806559	0.836126
0.513295	0.400755	0.766664	0.466899	0.414233
0.430472	0.39496	0.824937	0.870284	0.919281
0.49858	0.385081	0.739233	0.289566	0.136688
0.468578	0.409804	0.824122	0.736434	0.459756
0.457534	0.376165	0.76768	0.616448	0.932419
0.508074	0.405548	0.785146	0.80262	0.0949674
0.428078	0.387344	0.813846	0.470601	0.334837
0.508326	0.391083	0.743249	0.872177	0.852944
0.451003	0.406273	0.829716	0.285758	0.362442
0.474255	0.377471	0.751913	0.728939	0.88008
0.496674	0.409006	0.802774	0.637631	0.278893
0.434184	0.381003	0.798063	0.772943	0.772551
0.51322	0.397042	0.755419	0.54561	0.58319
0.436683	0.400033	0.829026	0.854637	0.891311
0.48978	0.381444	0.74166	0.334083	0.233331
0.480634	0.410414	0.817146	0.793369	0.692557
0.446883	0.377078	0.779849	0.492117	0.743395
0.512294	0.402442	0.772642	0.873037	0.651289
0.428729	0.392405	0.821914	0.27933	0.811803
0.502259	0.387013	0.739545	0.720384	0.47909
0.462641	0.408989	0.82662	0.652418	0.938606
0.463016	0.376253	0.762079	0.754634	0.0610581
0.504965	0.40686	0.791165	0.58637	0.224368
0.429198	0.385057	0.809085	0.825389	0.671899
0.510514	0.393075	0.746466	0.417362	0.78353
0.445784	0.404472	0.830201	0.857782	0.555307
0.479592	0.378528	0.747793	0.32402	0.909601
0.491802	0.409735	0.807948	0.781979	0.178116
0.437774	0.379403	0.792215	0.518876	0.56693
0.513601	0.398897	0.760708	0.867418	0.906266
0.433232	0.397599	0.827383	0.297318	0.183818
0.494284	0.383156	0.739975	0.746073	0.581465
0.47479	0.410288	0.820858	0.603502	0.895709
0.451963	0.376449	0.773815	0.809866	0.215427
0.510593	0.404024	0.778754	0.459056	0.655152
0.427916	0.389883	0.818267	0.868741	0.805718
0.505481	0.388994	0.740855	0.295202	0.496248
0.456826	0.407831	0.828479	0.744144	0.93699
0.46854	0.376682	0.756854	0.601662	0.0675123
0.501213	0.408008	0.79699	0.817288	0.246309
0.431211	0.382955	0.803881	0.43298	0.715311
0.512146	0.395039	0.750489	0.864787	0.707351
0.44103	0.40241	0.829991	0.306396	0.721643
0.48472	0.379842	0.744375	0.757897	0.690383
0.486507	0.410213	0.812698	0.57941	0.755605
0.441976	0.378099	0.786199	0.830448	0.615822
0.51332	0.400678	0.766407	0.405332	0.861316
0.430574	0.395073	0.825052	0.850368	0.332672
0.498405	0.384998	0.739248	0.347274	0.849562
0.468842	0.409831	0.823994	0.807051	0.374474
0.457296	0.376171	0.767936	0.458981	0.890395
0.508193	0.405485	0.784877	0.872236	0.244089
0.428054	0.387449	0.814043	0.280698	0.711383
0.508214	0.390994	0.743131	0.722779	0.713849
0.451244	0.406344	0.829675	0.64716	0.710461
0.474016	0.377432	0.752113	0.762061	0.711381
0.496876	0.408967	0.802536	0.570687	0.717471
0.434045	0.381081	0.798314	0.836973	0.697319
0.513186	0.396958	0.7552	0.387145	0.741466
0.436855	0.400136	0.829079	0.839558	0.652078
0.489573	0.381373	0.741759	0.376271	0.810277
0.480887	0.410411	0.816968	0.833238	0.488327
0.446669	0.377115	0.780117	0.390605	0.933071
0.512351	0.402369	0.772377	0.84362	0.0918219
0.428791	0.392518	0.822058	0.364246	0.325078
0.502105	0.386927	0.739514	0.821834	0.840551
0.462901	0.409031	0.826521	0.427488	0.401093
0.462774	0.376243	0.76232	0.859845	0.910017
0.505113	0.406805	0.790904	0.324349	0.176478
0.429132	0.385154	0.809303	0.779516	0.563142
0.510427	0.392988	0.74631	0.530033	0.907793
0.446007	0.404556	0.830191	0.862432	0.180908
0.479361	0.378477	0.747963	0.310517	0.574025
0.492024	0.409707	0.807728	0.765325	0.902186
0.437606	0.379468	0.792476	0.556262	0.193292
0.513596	0.398817	0.760468	0.850882	0.605089
0.43337	0.397707	0.827467	0.345145	0.869932
0.494093	0.383079	0.740033	0.80335	0.304619
0.475049	0.410299	0.820705	0.474995	0.815014
0.451735	0.376471	0.774078	0.869366	0.465664
0.510681	0.403957	0.778485	0.296212	0.9384
0.427935	0.389993	0.818438	0.743873	0.0643119
0.505348	0.388907	0.740779	0.605719	0.235101
0.457078	0.407888	0.828409	0.812181	0.695636
0.468299	0.376657	0.757075	0.446674	0.738477
0.501389	0.407961	0.79674	0.869825	0.66271
0.431107	0.383044	0.804116	0.287173	0.793197
0.512085	0.394954	0.7503	0.732675	0.531052
0.441229	0.402505	0.830013	0.627433	0.92566
0.484501	0.37978	0.744511	0.786562	0.111249
0.486745	0.410197	0.812499	0.515653	0.385916
0.441782	0.37815	0.786464	0.863998	0.899468
0.513345	0.400601	0.766152	0.311545	0.211978
0.430675	0.395184	0.825167	0.764648	0.646228
0.498233	0.384915	0.739261	0.56132	0.819507
0.469103	0.409857	0.823869	0.847932	0.46223
0.45706	0.376176	0.768189	0.350496	0.93274
0.508311	0.405424	0.784611	0.81056	0.0937481
0.428031	0.387553	0.814238	0.450837	0.331013
0.508105	0.390907	0.743014	0.869385	0.848369
0.451482	0.406415	0.829636	0.294115	0.376467
0.473779	0.377394	0.752309	0.740904	0.892471
0.497076	0.408929	0.8023	0.61441	0.237478
0.433907	0.381158	0.798563	0.79902	0.698162
0.513152	0.396875	0.754983	0.48481	0.739931
0.437025	0.400239	0.829132	0.871443	0.655414
0.489367	0.381303	0.741857	0.284952	0.805437
0.481137	0.410408	0.816791	0.7299	0.501403
0.446457	0.377151	0.780383	0.62878	0.931176
0.512406	0.402297	0.772113	0.78893	0.0988523
0.428851	0.392629	0.822201	0.504612	0.347122
0.501952	0.386841	0.739483	0.869368	0.866165
0.463159	0.409072	0.826423	0.2952	0.322376
0.462534	0.376233	0.762559	0.742153	0.83546
0.50526	0.40675	0.790645	0.611863	0.417399
0.429068	0.385251	0.809519	0.802023	0.919636
0.510341	0.392902	0.746155	0.476725	0.138274
0.446227	0.404639	0.830182	0.872277	0.46382
0.479132	0.378426	0.748131	0.281405	0.933697
0.492245	0.409679	0.80751	0.724705	0.0905973
0.437438	0.379533	0.792734	0.638604	0.320875
0.513591	0.398737	0.760229	0.777006	0.836625
0.433507	0.397815	0.827551	0.53333	0.408638
0.493904	0.383002	0.74009	0.859963	0.915935
0.475306	0.41031	0.820553	0.323476	0.154922
0.451509	0.376492	0.774339	0.778292	0.507792
0.510767	0.40389	0.778219	0.534526	0.935579
0.427954	0.390101	0.818607	0.858297	0.0749701
0.505217	0.38882	0.740705	0.325671	0.270785
0.457328	0.407944	0.82834	0.783259	0.761611
0.468059	0.376633	0.757295	0.516836	0.602487
0.501563	0.407914	0.796491	0.868657	0.876591
0.431005	0.383131	0.804349	0.290656	0.280516
0.512025	0.394869	0.750112	0.737709	0.777442
0.441426	0.402598	0.830034	0.617657	0.569792
0.484282	0.379719	0.744646	0.797236	0.899823
0.486982	0.410181	0.812301	0.490318	0.212165
0.44159	0.378201	0.786728	0.868752	0.645644
0.513369	0.400525	0.765899	0.297552	0.824053
0.430775	0.395295	0.82528	0.746135	0.444239
0.498061	0.384833	0.739275	0.6002	0.93124
0.469362	0.409883	0.823743	0.817999	0.0986648
0.456825	0.376182	0.768441	0.431155	0.346168
0.508428	0.405362	0.784346	0.86494	0.867303
0.428008	0.387657	0.814431	0.302369	0.311647
0.507995	0.39082	0.742899	0.753666	0.82347
0.451719	0.406486	0.829596	0.5864	0.449512
0.473543	0.377356	0.752506	0.82588	0.931002
0.497274	0.408891	0.802065	0.418195	0.10065
0.43377	0.381235	0.798811	0.855666	0.352368
0.513118	0.396793	0.754768	0.334978	0.87301
0.437195	0.400341	0.829185	0.792856	0.296991
0.489162	0.381233	0.741955	0.496004	0.8014
0.481386	0.410404	0.816615	0.872718	0.512164
0.446245	0.377188	0.780647	0.278176	0.928565
0.512461	0.402226	0.771851	0.719637	0.108497
0.428912	0.39274	0.822343	0.649803	0.376702
0.501799	0.386756	0.739454	0.760979	0.894277
0.463416	0.409113	0.826325	0.571843	0.229788
0.462295	0.376224	0.762797	0.836497	0.682738
0.505406	0.406696	0.790386	0.389752	0.768596
0.429004	0.385348	0.809733	0.839848	0.586723
0.510255	0.392815	0.746002	0.378472	0.889042
0.446447	0.404722	0.830172	0.83382	0.245585
0.478903	0.378376	0.748299	0.390833	0.714111
0.492464	0.409651	0.807292	0.843999	0.71221
0.437272	0.379598	0.792992	0.361131	0.707349
0.513585	0.398658	0.759992	0.820167	0.723443
0.433645	0.397923	0.827633	0.428466	0.689093
0.493714	0.382925	0.740148	0.861601	0.75217
0.475562	0.410321	0.820402	0.318742	0.632272
0.451284	0.376514	0.774599	0.772633	0.834974
0.510852	0.403823	0.777953	0.547247	0.418307
0.427973	0.390209	0.818775	0.852284	0.920686
0.505085	0.388734	0.740632	0.342843	0.132976
0.457577	0.408	0.82827	0.802195	0.449147
0.46782	0.376609	0.757515	0.471591	0.930702
0.501736	0.407867	0.796243	0.873693	0.101696
0.430903	0.383219	0.804582	0.275633	0.35564
0.511963	0.394785	0.749925	0.715309	0.876095
0.441623	0.402692	0.830055	0.659811	0.287768
0.484064	0.379658	0.744782	0.745937	0.787185
0.487218	0.410165	0.812103	0.604184	0.549148
0.441399	0.378252	0.78699	0.809076	0.91241
0.513392	0.400449	0.765646	0.460574	0.166575
0.430877	0.395405	0.825392	0.869622	0.538835
0.497889	0.384752	0.739291	0.291438	0.920535
0.469621	0.409908	0.823617	0.739142	0.137951
0.456591	0.376189	0.768692	0.61107	0.461783
0.508543	0.405301	0.784081	0.808088	0.938069
0.427986	0.387761	0.814623	0.45709	0.0649325
0.507885	0.390733	0.742784	0.87056	0.237251
0.451957	0.406555	0.829555	0.290674	0.69975
0.473308	0.377318	0.752702	0.736024	0.731339
0.497471	0.408853	0.80183	0.624014	0.677753
0.433635	0.381312	0.799057	0.788748	0.76912
0.513083	0.396711	0.754553	0.509337	0.591332
0.437365	0.400442	0.829236	0.868092	0.884108
0.488957	0.381164	0.742055	0.294863	0.257443
0.481634	0.410401	0.816439	0.744188	0.738688
0.446035	0.377225	0.78091	0.600675	0.653205
0.512514	0.402154	0.771589	0.817805	0.813762
0.428974	0.39285	0.822483	0.433397	0.472357
0.501646	0.386672	0.739425	0.863937	0.93609
0.463672	0.409153	0.826226	0.311223	0.0800782
0.462056	0.376215	0.763035	0.763476	0.287077
0.50555	0.406641	0.790128	0.567574	0.788876
0.428942	0.385444	0.809946	0.839512	0.536634
0.510168	0.392729	0.74585	0.379375	0.923332
0.446667	0.404804	0.830161	0.834518	0.125277
0.478675	0.378326	0.748468	0.388924	0.426071
0.492682	0.409623	0.807073	0.842699	0.928113
0.437106	0.379663	0.793248	0.36474	0.100223
0.513578	0.398578	0.759756	0.823356	0.351978
0.433783	0.39803	0.827715	0.420183	0.871344
0.493524	0.382849	0.740207	0.858159	0.299979
0.475818	0.410331	0.820249	0.328707	0.808322
0.45106	0.376536	0.774859	0.784338	0.48401
0.510936	0.403756	0.777687	0.520644	0.93894
0.427995	0.390318	0.818942	0.863499	0.0623643
0.504952	0.388647	0.740561	0.310533	0.228473
0.457826	0.408055	0.828199	0.76473	0.682253
0.46758	0.376585	0.757735	0.558424	0.761668
0.501907	0.40782	0.795994	0.850302	0.611087
0.430803	0.383307	0.804813	0.343845	0.860789
0.511901	0.3947	0.74974	0.803195	0.337679
0.441822	0.402784	0.830074	0.472663	0.856358
0.483845	0.379598	0.744918	0.870488	0.34617
0.487452	0.410148	0.811904	0.293074	0.867425
0.441209	0.378304	0.787253	0.738939	0.309298
0.513415	0.400373	0.765394	0.61758	0.821279
0.430979	0.395516	0.825503	0.797627	0.452147
0.497717	0.384671	0.739308	0.485505	0.933126
0.469879	0.409933	0.82349	0.873304	0.0916878
0.456357	0.376195	0.768944	0.276752	0.32431
0.508657	0.40524	0.783817	0.717567	0.841595
0.427966	0.387864	0.814814	0.652733	0.391167
0.507774	0.390647	0.742672	0.757891	0.906028
0.452194	0.406624	0.829513	0.577562	0.187959
0.473072	0.377281	0.7529	0.832805	0.590842
0.497667	0.408814	0.801595	0.399788	0.887897
0.4335	0.381389	0.799303	0.845975	0.242605
0.513047	0.396628	0.75434	0.362308	0.710233
0.437536	0.400544	0.829286	0.819939	0.715671
0.488751	0.381094	0.742155	0.428518	0.702609
0.481881	0.410397	0.816262	0.863878	0.733632
0.445825	0.377263	0.781174	0.304372	0.663942
0.512567	0.402082	0.771328	0.757099	0.797897
0.429038	0.392961	0.822623	0.575896	0.515078
0.501493	0.386587	0.739399	0.836135	0.930515
0.463928	0.409193	0.826125	0.389561	0.100894
0.461818	0.376207	0.763273	0.839679	0.35309
0.505693	0.406586	0.789869	0.381073	0.874708
0.428882	0.385541	0.810159	0.833729	0.287225
0.510081	0.392643	0.7457	0.395065	0.787899
0.446887	0.404886	0.830149	0.84549	0.544431
0.478446	0.378277	0.748638	0.358768	0.915993
0.492899	0.409594	0.806854	0.818472	0.155379
0.436942	0.379728	0.793504	0.429608	0.509053
0.51357	0.398499	0.759521	0.863883	0.934476
0.433923	0.398137	0.827795	0.307852	0.0816363
0.493334	0.382773	0.740268	0.76014	0.292425
0.476073	0.410341	0.820095	0.574302	0.797028
0.450836	0.376558	0.775119	0.834382	0.514152
0.511019	0.403689	0.777421	0.395184	0.933865
0.428018	0.390426	0.819108	0.843834	0.0814928
0.504819	0.388561	0.740491	0.366496	0.292156
0.458076	0.40811	0.828127	0.824617	0.796147
0.467341	0.376562	0.757955	0.414482	0.517033
0.502078	0.407773	0.795745	0.857837	0.933399
0.430705	0.383395	0.805044	0.322343	0.0813559
0.511838	0.394616	0.749556	0.779299	0.2919
0.442021	0.402877	0.830093	0.52939	0.79506
0.483627	0.379538	0.745057	0.86083	0.521184
0.487687	0.410131	0.811704	0.321421	0.931996
0.44102	0.378357	0.787515	0.775789	0.0855947
0.513436	0.400297	0.765143	0.539734	0.305784
0.431083	0.395626	0.825613	0.856764	0.814641
0.497543	0.384589	0.739326	0.328944	0.47046
0.470137	0.409957	0.823362	0.787395	0.938667
0.456123	0.376203	0.769195	0.506566	0.0605347
0.50877	0.405178	0.783553	0.871049	0.222556
0.427947	0.387968	0.815004	0.284344	0.668309
0.507662	0.39056	0.742561	0.728194	0.788539
0.452432	0.406693	0.82947	0.637127	0.543452
0.472836	0.377245	0.753098	0.774468	0.916217
0.497862	0.408775	0.801359	0.543469	0.154591
0.433368	0.381467	0.799548	0.85329	0.507028
0.51301	0.396546	0.754128	0.341706	0.934636
0.437709	0.400644	0.829334	0.800078	0.0819127
0.488545	0.381026	0.742257	0.478502	0.293258
0.482128	0.410392	0.816083	0.873762	0.798396
0.445617	0.377301	0.781437	0.275031	0.510555
0.512618	0.40201	0.771067	0.714777	0.934634
0.429103	0.393072	0.822761	0.658677	0.0794059
0.501338	0.386503	0.739374	0.749108	0.285287
0.464185	0.409232	0.826024	0.596764	0.78565
0.461579	0.376199	0.763512	0.81641	0.543744
0.505836	0.406531	0.78961	0.442696	0.921974
0.428823	0.385638	0.81037	0.864894	0.1241
0.509992	0.392557	0.745551	0.307386	0.423421
0.447109	0.404967	0.830136	0.76027	0.925339
0.478217	0.378228	0.748809	0.56879	0.111716
0.493115	0.409566	0.806635	0.843664	0.387338
0.436779	0.379795	0.79376	0.362072	0.900633
0.513561	0.398419	0.759287	0.820992	0.207335
0.434064	0.398244	0.827874	0.426403	0.636245
0.493143	0.382697	0.74033	0.860761	0.832281
0.476328	0.41035	0.819941	0.321217	0.426286
0.450612	0.376582	0.775379	0.775603	0.922963
0.511101	0.403622	0.777156	0.540575	0.129378
0.428042	0.390535	0.819272	0.855641	0.438034
0.504684	0.388475	0.740424	0.333213	0.930035
0.458325	0.408163	0.828054	0.791881	0.102117
0.467102	0.37654	0.758177	0.496519	0.356891
0.502247	0.407725	0.795496	0.872839	0.878622
0.430608	0.383484	0.805274	0.278233	0.27393
0.511774	0.394531	0.749373	0.719291	0.766552
0.442221	0.402969	0.830109	0.652671	0.596152
0.483407	0.379478	0.745196	0.755524	0.876952
0.48792	0.410113	0.811503	0.584441	0.289029
0.440832	0.37841	0.787777	0.826486	0.788475
0.513455	0.400221	0.764893	0.415773	0.544544
0.431189	0.395736	0.825721	0.855854	0.917682
0.497369	0.384509	0.739347	0.331532	0.142245
0.470395	0.409981	0.823233	0.790334	0.475227
0.45589	0.376211	0.769448	0.49962	0.933624
0.508882	0.405117	0.783288	0.872289	0.0903925
0.427931	0.388072	0.815193	0.280659	0.320422
0.507549	0.390474	0.742452	0.722679	0.835085
0.45267	0.406761	0.829426	0.647466	0.416192
0.4726	0.377209	0.753297	0.761584	0.918813
0.498056	0.408736	0.801123	0.571714	0.145248
0.433236	0.381546	0.799793	0.83628	0.481952
0.512972	0.396463	0.753917	0.388935	0.937949
0.437882	0.400745	0.829382	0.840871	0.069501
0.488339	0.380957	0.742361	0.37253	0.252357
0.482374	0.410387	0.815904	0.830273	0.729365
0.445409	0.37734	0.781701	0.39855	0.672845
0.512668	0.401938	0.770806	0.848718	0.784009
0.42917	0.393182	0.822898	0.350153	0.550813
0.501183	0.386419	0.739351	0.808733	0.914333
0.464441	0.409271	0.825922	0.46104	0.159851
0.461341	0.376192	0.763752	0.868506	0.520771
0.505976	0.406475	0.789351	0.299008	0.932067
0.428766	0.385736	0.810581	0.74744	0.0869138
0.509902	0.392471	0.745404	0.599227	0.309792
0.447331	0.405048	0.830122	0.817569	0.821351
0.477987	0.378179	0.748981	0.433625	0.449322
0.49333	0.409536	0.806414	0.865902	0.935931
0.436618	0.379861	0.794015	0.298448	0.0711034
0.51355	0.398339	0.759053	0.748877	0.258195
0.434206	0.39835	0.827952	0.594193	0.738487
0.492951	0.382621	0.740395	0.820596	0.656433
0.476582	0.410358	0.819785	0.431483	0.809502
0.450389	0.376606	0.775639	0.861049	0.480795
0.511181	0.403555	0.776891	0.320541	0.939017
0.428069	0.390643	0.819436	0.775386	0.0621705
0.504549	0.388389	0.740358	0.538408	0.227806
0.458576	0.408217	0.827979	0.859722	0.680904
0.466863	0.376518	0.758399	0.317408	0.763894
0.502415	0.407677	0.795246	0.774011	0.605889
0.430513	0.383573	0.805503	0.537418	0.866421
0.511708	0.394446	0.749192	0.860022	0.319804
0.442422	0.40306	0.830125	0.320474	0.834499
0.483188	0.379419	0.745337	0.775519	0.412049
0.488153	0.410095	0.811302	0.540988	0.921216
0.440645	0.378463	0.788038	0.854366	0.125333
0.513474	0.400145	0.764643	0.339271	0.427322
0.431296	0.395846	0.825829	0.797017	0.925528
0.497195	0.384428	0.739369	0.486916	0.113657
0.470653	0.410004	0.823102	0.873257	0.393044
0.455658	0.37622	0.7697	0.276862	0.904601
0.508992	0.405055	0.783023	0.717731	0.195211
0.427916	0.388177	0.815381	0.652485	0.608093
0.507436	0.390387	0.742345	0.758171	0.867578
0.452909	0.406828	0.829381	0.577032	0.316834
0.472364	0.377173	0.753497	0.833166	0.828525
0.498249	0.408696	0.800886	0.39882	0.437676
0.433106	0.381624	0.800037	0.845406	0.927521
0.512933	0.396381	0.753707	0.363847	0.110638
0.438057	0.400845	0.829428	0.82133	0.383483
0.488132	0.380889	0.742466	0.424839	0.898741
0.48262	0.410381	0.815724	0.862413	0.215742
0.445201	0.377379	0.781964	0.308645	0.653345
0.512716	0.401866	0.770545	0.762706	0.813509
0.429239	0.393293	0.823033	0.563979	0.473173
0.501027	0.386334	0.73933	0.844328	0.936058
0.464698	0.409309	0.825818	0.367145	0.0802918
0.461103	0.376186	0.763992	0.822619	0.287769
0.506116	0.40642	0.789091	0.426646	0.789949
0.428711	0.385834	0.810791	0.859574	0.533972
0.509811	0.392385	0.745258	0.322833	0.924511
0.447554	0.405128	0.830106	0.779545	0.121102
0.477758	0.378132	0.749155	0.526076	0.413932
0.493545	0.409506	0.806193	0.865701	0.922276
0.436457	0.379928	0.79427	0.299046	0.121711
0.513538	0.39826	0.758821	0.749693	0.416706
0.43435	0.398457	0.828028	0.59254	0.92106
0.492759	0.382546	0.740461	0.822019	0.129229
0.476837	0.410366	0.819629	0.427797	0.438698
0.450167	0.37663	0.7759	0.859683	0.92751
0.51126	0.403487	0.776626	0.324489	0.112695
0.428097	0.390752	0.819598	0.780076	0.389266
0.504413	0.388303	0.740294	0.527742	0.904297
0.458826	0.408269	0.827904	0.864093	0.194771
0.466624	0.376497	0.758622	0.304653	0.606713
0.502582	0.407629	0.794995	0.757672	0.872208
0.430419	0.383662	0.805731	0.573126	0.294907
0.511642	0.394362	0.749012	0.839385	0.799871
0.442624	0.403151	0.830139	0.378635	0.512855
0.482967	0.379361	0.74548	0.83257	0.92954
0.488385	0.410076	0.8111	0.400293	0.105955
0.440459	0.378518	0.7883	0.846184	0.368579
0.513491	0.400068	0.764393	0.362318	0.88907
0.431405	0.395956	0.825935	0.819439	0.242493
0.497019	0.384347	0.739393	0.430772	0.708858
0.470911	0.410026	0.822971	0.864477	0.721503
0.455425	0.376229	0.769953	0.302909	0.688919
0.509102	0.404992	0.782759	0.755271	0.757868
0.427903	0.388281	0.815568	0.578887	0.612507
0.507321	0.3903	0.742239	0.834536	0.86277
0.453149	0.406895	0.829334	0.393003	0.332114
0.472127	0.377138	0.753699	0.842273	0.847668
0.498441	0.408657	0.800648	0.374032	0.381256
0.432978	0.381704	0.80028	0.828096	0.896156
0.512892	0.396298	0.753499	0.41085	0.222113
0.438233	0.400945	0.829472	0.854063	0.668361
0.487924	0.380821	0.742573	0.335514	0.785723
0.482866	0.410375	0.815543	0.794974	0.552703
0.444995	0.377419	0.782228	0.488234	0.910207
0.512763	0.401793	0.770285	0.873301	0.174752
0.429309	0.393403	0.823168	0.278769	0.559308
0.50087	0.38625	0.739311	0.719465	0.908915
0.464954	0.409346	0.825714	0.654237	0.179139
0.460865	0.37618	0.764233	0.752123	0.569438
0.506254	0.406364	0.788831	0.591563	0.905537
0.428657	0.385932	0.811	0.821124	0.182988
0.509719	0.392299	0.745114	0.428348	0.580142
0.447778	0.405207	0.830088	0.862596	0.895122
0.477528	0.378084	0.74933	0.309873	0.218894
0.493758	0.409476	0.805972	0.764505	0.662755
0.436298	0.379996	0.794525	0.558079	0.792666
0.513525	0.39818	0.758589	0.849736	0.533303
0.434496	0.398563	0.828103	0.348602	0.923855
0.492566	0.382471	0.740529	0.806741	0.119004
0.477091	0.410373	0.819471	0.466693	0.408977
0.449945	0.376656	0.776161	0.868863	0.914508
0.511337	0.403419	0.776361	0.297634	0.159849
0.428127	0.390861	0.81976	0.745898	0.521245
0.504277	0.388217	0.740231	0.601476	0.928824
0.459077	0.408321	0.827827	0.816309	0.106675
0.466385	0.376477	0.758846	0.436016	0.370823
0.502748	0.40758	0.794744	0.866722	0.891732
0.430327	0.383752	0.805959	0.296469	0.230147
0.511575	0.394277	0.748834	0.745872	0.685325
0.442827	0.403242	0.830152	0.601522	0.761293
0.482747	0.379302	0.745623	0.813184	0.604359
0.488616	0.410057	0.810896	0.450884	0.874651
0.440274	0.378572	0.788561	0.866449	0.286
0.513507	0.399992	0.764145	0.304261	0.786702
0.431515	0.396065	0.826039	0.755269	0.54479
0.496843	0.384267	0.739419	0.581187	0.917295
0.471169	0.410048	0.822839	0.834148	0.149765
0.455193	0.376239	0.770207	0.38841	0.494069
0.509209	0.40493	0.782494	0.842259	0.938214
0.427891	0.388386	0.815754	0.367168	0.0645583
0.507206	0.390214	0.742135	0.824707	0.23597
0.453389	0.406961	0.829286	0.419199	0.697256
0.471891	0.377104	0.753901	0.856677	0.735772
0.498632	0.408616	0.80041	0.333537	0.66848
0.43285	0.381784	0.800523	0.789769	0.784084
0.512851	0.396215	0.753291	0.506844	0.554597
0.43841	0.401044	0.829516	0.868744	0.912843
0.487715	0.380754	0.742682	0.292793	0.158095
0.48311	0.410368	0.815361	0.741285	0.518033
0.444789	0.37746	0.782491	0.606495	0.92675
0.512809	0.40172	0.770026	0.812272	0.11505
0.429381	0.393514	0.823301	0.447684	0.396393
0.500713	0.386166	0.739294	0.868041	0.908924
0.465211	0.409383	0.825608	0.299275	0.179129
0.460627	0.376175	0.764474	0.747726	0.569413
0.506391	0.406307	0.788571	0.600594	0.90555
0.428605	0.38603	0.811208	0.813061	0.182967
0.509627	0.392213	0.744971	0.449036	0.580087
0.448002	0.405286	0.83007	0.86897	0.895189
0.477297	0.378037	0.749506	0.291096	0.218644
0.493971	0.409445	0.805749	0.738951	0.662223
0.43614	0.380064	0.794779	0.611185	0.793484
0.513511	0.3981	0.758358	0.807246	0.531173
0.434642	0.398669	0.828177	0.461536	0.924825
0.492373	0.382396	0.740598	0.870014	0.115422
0.477344	0.41038	0.819313	0.294123	0.398363
0.449724	0.376681	0.776421	0.740456	0.90811
0.511414	0.403351	0.776096	0.614944	0.182538
0.428158	0.39097	0.81992	0.799636	0.578257
0.504139	0.388131	0.740171	0.481498	0.895229
0.459328	0.408373	0.827749	0.873012	0.226152
0.466146	0.376457	0.759071	0.278178	0.675361
0.502913	0.407531	0.794493	0.719815	0.780802
0.430237	0.383842	0.806186	0.648063	0.556654
0.511506	0.394192	0.748657	0.764566	0.912389
0.443031	0.403332	0.830164	0.562309	0.164162
0.482526	0.379244	0.745769	0.843948	0.532224
0.488847	0.410037	0.810692	0.369288	0.927665
0.44009	0.378628	0.788822	0.824152	0.101707
0.513522	0.399915	0.763897	0.421861	0.356612
0.431628	0.396175	0.826143	0.85868	0.875805
0.496666	0.384187	0.739447	0.323311	0.286004
0.471427	0.410069	0.822705	0.78086	0.786964
0.454961	0.37625	0.77046	0.521708	0.540199
0.509316	0.404867	0.782229	0.867047	0.923635
0.427882	0.388491	0.815939	0.296323	0.118791
0.507089	0.390127	0.742033	0.745346	0.407781
0.45363	0.407027	0.829236	0.603657	0.917694
0.471654	0.37707	0.754104	0.810496	0.138958
0.498822	0.408575	0.800171	0.457789	0.466272
0.432725	0.381864	0.800765	0.867838	0.93348
0.512808	0.396133	0.753085	0.299476	0.0884609
0.438589	0.401144	0.829558	0.749306	0.314669
0.487507	0.380687	0.742792	0.592602	0.826217
0.483355	0.41036	0.815178	0.825202	0.444032
0.444584	0.377502	0.782754	0.412006	0.929087
0.512854	0.401647	0.769766	0.856286	0.10642
0.429455	0.393625	0.823433	0.328752	0.370428
0.500554	0.386083	0.739279	0.786004	0.888808
0.465468	0.409418	0.825501	0.516036	0.248491
0.46039	0.37617	0.764716	0.864232	0.719228
0.506527	0.406251	0.788311	0.311554	0.702016
0.428555	0.386129	0.811415	0.763972	0.727686
0.509533	0.392126	0.74483	0.564418	0.681884
0.448228	0.405365	0.83005	0.844802	0.767709
0.477066	0.377991	0.749683	0.360564	0.588746
0.494183	0.409414	0.805526	0.820116	0.889804
0.435983	0.380133	0.795032	0.425377	0.235928
0.513496	0.398019	0.758128	0.862172	0.697254
0.434791	0.398775	0.828249	0.313016	0.739232
0.492178	0.382322	0.740669	0.766698	0.654737
0.477598	0.410386	0.819153	0.560212	0.812003
0.449504	0.376708	0.776683	0.84388	0.473948
0.511489	0.403283	0.775831	0.369175	0.938917
0.428192	0.391079	0.820079	0.824844	0.062679
0.504	0.388045	0.740112	0.417644	0.22953
0.45958	0.408424	0.82767	0.858587	0.68446
0.465906	0.376438	0.759296	0.320631	0.757857
0.503077	0.407481	0.794241	0.77794	0.619839
0.430148	0.383933	0.806412	0.528579	0.850975
0.511436	0.394107	0.748481	0.863587	0.367887
0.443236	0.403422	0.830174	0.310212	0.887498
0.482304	0.379187	0.745915	0.762751	0.24527
0.489077	0.410017	0.810488	0.569108	0.716068
0.439907	0.378684	0.789083	0.837965	0.699736
0.513535	0.399838	0.763649	0.384935	0.737759
0.431741	0.396285	0.826245	0.837545	0.658995
0.496489	0.384107	0.739477	0.382599	0.800975
0.471684	0.410089	0.82257	0.83786	0.512799
0.45473	0.376261	0.770715	0.378301	0.928425
0.509421	0.404804	0.781964	0.834864	0.109615
0.427874	0.388596	0.816123	0.387444	0.37994
0.506972	0.39004	0.741932	0.840378	0.897422
0.453871	0.407092	0.829186	0.377166	0.218039
0.471417	0.377037	0.754309	0.831005	0.658476
0.499011	0.408534	0.799931	0.40461	0.806931
0.4326	0.381945	0.801007	0.848793	0.488455
0.512764	0.39605	0.752879	0.354314	0.937511
0.438769	0.401242	0.829599	0.812693	0.0713322
0.487297	0.38062	0.742904	0.446959	0.258459
0.483599	0.410352	0.814995	0.869764	0.74055
0.44438	0.377544	0.783018	0.28697	0.649216
0.512897	0.401574	0.769507	0.732766	0.819305
0.429531	0.393735	0.823564	0.625295	0.457197
0.500395	0.385999	0.739265	0.790362	0.934337
0.465726	0.409454	0.825393	0.505824	0.0868289
0.460152	0.376166	0.764959	0.866751	0.308867
0.506662	0.406194	0.78805	0.304161	0.821134
0.428506	0.386228	0.811621	0.754395	0.450153
0.509438	0.39204	0.744691	0.584781	0.934028
0.448454	0.405443	0.830029	0.830049	0.0860334
0.476835	0.377945	0.749862	0.400783	0.306428
0.494394	0.409382	0.805302	0.850344	0.817813
0.435827	0.380202	0.795286	0.343384	0.458238
0.513479	0.397939	0.757899	0.802969	0.93658
0.43494	0.39888	0.82832	0.472194	0.0739958
0.491983	0.382248	0.740742	0.870956	0.267357
0.477851	0.410391	0.818992	0.291349	0.756211
0.449284	0.376735	0.776944	0.736539	0.614363
0.511562	0.403214	0.775566	0.622638	0.863386
0.428227	0.391188	0.820237	0.791471	0.325037
0.503861	0.387959	0.740056	0.5011	0.840638
0.459832	0.408474	0.827589	0.871251	0.400563
0.465667	0.376419	0.759523	0.283416	0.909757
0.503239	0.407432	0.793989	0.727725	0.177483
0.430061	0.384024	0.806637	0.633333	0.565564
0.511366	0.394022	0.748307	0.782613	0.906298
0.443442	0.403511	0.830184	0.521962	0.185767
0.482082	0.37913	0.746063	0.863393	0.585803
0.489307	0.409996	0.810282	0.314008	0.892375
0.439725	0.37874	0.789343	0.766745	0.226972
0.513547	0.399761	0.763402	0.559715	0.679248
0.431856	0.396394	0.826346	0.846108	0.769706
0.49631	0.384027	0.739508	0.358956	0.58613
0.471942	0.410109	0.822434	0.818339	0.891564
0.454499	0.376273	0.770969	0.43018	0.229631
0.509525	0.404741	0.781698	0.864546	0.685015
0.427868	0.388701	0.816306	0.303726	0.758325
0.506854	0.389954	0.741834	0.755408	0.614696
0.454113	0.407156	0.829134	0.582962	0.861908
0.47118	0.377005	0.754514	0.82853	0.327614
0.499199	0.408493	0.799691	0.411197	0.845894
0.432478	0.382026	0.801248	0.852324	0.376927
0.512719	0.395967	0.752675	0.344338	0.895795
0.438949	0.401341	0.829638	0.802875	0.221404
0.487087	0.380554	0.743017	0.471492	0.665982
0.483842	0.410344	0.81481	0.873553	0.795458
0.444177	0.377586	0.783281	0.275639	0.518278
0.512939	0.401501	0.769249	0.715698	0.932286
0.429608	0.393846	0.823694	0.657171	0.0884197
0.500235	0.385915	0.739254	0.751033	0.314383
0.465983	0.409488	0.825283	0.592912	0.828325
0.459915	0.376163	0.765202	0.819756	0.428279
0.506795	0.406137	0.787789	0.434058	0.928911
0.42846	0.386328	0.811826	0.862324	0.0987934
0.509342	0.391954	0.744553	0.314756	0.347304
0.448681	0.40552	0.830007	0.769749	0.867465
0.476604	0.3779	0.750042	0.548028	0.310412
0.494604	0.40935	0.805077	0.856117	0.823377
0.435673	0.380272	0.795538	0.326939	0.442585
0.513462	0.397859	0.757671	0.784939	0.93298
0.435091	0.398985	0.82839	0.515396	0.0875208
0.491787	0.382174	0.740817	0.866016	0.311369
0.478104	0.410396	0.81883	0.305963	0.824516
0.449064	0.376763	0.777206	0.756491	0.438949
0.511634	0.403145	0.775302	0.582143	0.932554
0.428264	0.391298	0.820394	0.829593	0.0866478
0.50372	0.387874	0.740001	0.405036	0.308782
0.460084	0.408523	0.827507	0.852092	0.820475
0.465428	0.376401	0.75975	0.339204	0.450884
0.5034	0.407381	0.793736	0.799061	0.936243
0.429975	0.384115	0.806862	0.478821	0.0708624
0.511294	0.393937	0.748134	0.872809	0.257281
0.443648	0.4036	0.830191	0.282995	0.737361
0.48186	0.379074	0.746213	0.725083	0.657627
0.489535	0.409975	0.810075	0.644797	0.808133
0.439544	0.378797	0.789604	0.763958	0.484675
0.513558	0.399684	0.763156	0.565762	0.938352
0.431973	0.396503	0.826445	0.842267	0.066517
0.496131	0.383948	0.739542	0.369597	0.242424
0.4722	0.410128	0.822298	0.827659	0.710379
0.454268	0.376286	0.771224	0.405758	0.710673
0.509628	0.404677	0.781433	0.853117	0.718362
0.427864	0.388807	0.816488	0.336783	0.697047
0.506734	0.389867	0.741737	0.795311	0.740128
0.454355	0.40722	0.829081	0.493183	0.657182
0.470943	0.376973	0.754721	0.869177	0.801407
0.499386	0.408451	0.79945	0.297118	0.512444
0.432356	0.382107	0.801488	0.744666	0.928938
0.512673	0.395883	0.752472	0.605473	0.105249
0.439131	0.401439	0.829676	0.810951	0.367154
0.486876	0.380488	0.743132	0.451325	0.884984
0.484085	0.410335	0.814624	0.87078	0.262411
0.443974	0.377629	0.783545	0.283937	0.744471
0.51298	0.401428	0.768991	0.728287	0.648733
0.429687	0.393957	0.823822	0.633912	0.815748
0.500074	0.385832	0.739244	0.780463	0.467826
0.46624	0.409522	0.825173	0.528878	0.938307
0.459678	0.376161	0.765446	0.859907	0.062029
0.506927	0.406079	0.787528	0.324113	0.227681
0.428415	0.386427	0.812031	0.77932	0.678813
0.509245	0.391868	0.744417	0.530252	0.772041
0.448908	0.405597	0.829983	0.862554	0.583914
0.476372	0.377855	0.750223	0.309895	0.887767
0.494813	0.409318	0.804851	0.764538	0.253345
0.43552	0.380343	0.795791	0.558031	0.728283
0.513443	0.397778	0.757443	0.849718	0.682136
0.435243	0.39909	0.828459	0.348792	0.765566
0.491591	0.3821	0.740894	0.806881	0.595329
0.478356	0.4104	0.818668	0.466397	0.883358
0.448845	0.376792	0.777467	0.86882	0.257161
0.511705	0.403076	0.775037	0.297717	0.738008
0.428303	0.391407	0.820549	0.746053	0.65726
0.503579	0.387788	0.739948	0.601064	0.804551
0.460336	0.408572	0.827424	0.816762	0.502451
0.465189	0.376384	0.759978	0.434778	0.931255
0.503561	0.407331	0.793483	0.8663	0.0995831
0.429891	0.384207	0.807086	0.297781	0.34914
0.511221	0.393852	0.747962	0.747656	0.869269
0.443856	0.403689	0.830198	0.59801	0.310212
0.481637	0.379018	0.746364	0.816342	0.819937
0.489763	0.409953	0.809868	0.442862	0.461952
0.439364	0.378855	0.789864	0.864537	0.932726
0.513568	0.399606	0.76291	0.309808	0.0923477
0.432091	0.396612	0.826544	0.762557	0.326869
0.495951	0.383868	0.739577	0.565574	0.842362
0.472457	0.410147	0.82216	0.845341	0.396409
0.454038	0.376299	0.77148	0.357618	0.906859
0.509729	0.404614	0.781168	0.817318	0.187214
0.427861	0.388913	0.816669	0.433855	0.589362
0.506614	0.389781	0.741642	0.864498	0.885975
0.454598	0.407283	0.829027	0.308826	0.256922
0.470705	0.376941	0.754928	0.760613	0.734928
0.499571	0.408408	0.799209	0.573792	0.670248
0.432236	0.38219	0.801728	0.834838	0.781364
0.512626	0.3958	0.75227	0.392714	0.561274
0.439315	0.401537	0.829713	0.843504	0.908576
0.486665	0.380422	0.743249	0.365078	0.173112
0.484327	0.410325	0.814437	0.82403	0.55659
0.443773	0.377673	0.783808	0.415081	0.907751
0.513019	0.401354	0.768733	0.857807	0.183305
0.429768	0.394067	0.823949	0.324484	0.580297
0.499912	0.385749	0.739236	0.781027	0.892965
0.466498	0.409556	0.825061	0.527601	0.234519
0.459441	0.376159	0.76569	0.860384	0.692212
0.507058	0.406022	0.787266	0.322731	0.75229
0.428371	0.386527	0.812234	0.777698	0.624818
0.509148	0.391781	0.744282	0.533923	0.848932
0.449137	0.405674	0.829958	0.861093	0.374469
0.47614	0.377811	0.750405	0.314131	0.890889
0.495022	0.409285	0.804625	0.769933	0.242833
0.435368	0.380413	0.796043	0.54619	0.708534
0.513422	0.397697	0.757217	0.856254	0.720989
0.435397	0.399195	0.828526	0.330235	0.694347
0.491394	0.382027	0.740972	0.787231	0.742673
0.478608	0.410404	0.818504	0.513833	0.653344
0.448627	0.376821	0.777729	0.86456	0.806341
0.511775	0.403007	0.774773	0.310244	0.498457
0.428343	0.391517	0.820704	0.762684	0.933501
0.503437	0.387702	0.739897	0.566244	0.0853942
0.460589	0.40862	0.82734	0.844383	0.30512
0.464949	0.376367	0.760206	0.360841	0.812372
0.503719	0.40728	0.79323	0.82036	0.482831
0.429809	0.384299	0.807309	0.425214	0.934146
0.511147	0.393766	0.747792	0.861693	0.0851823
0.444065	0.403777	0.830203	0.315842	0.304242
0.481413	0.378962	0.746516	0.769805	0.811596
0.48999	0.409931	0.80966	0.553753	0.485011
0.439185	0.378913	0.790124	0.847671	0.933436
0.513576	0.399529	0.762665	0.358078	0.0896806
0.432211	0.396721	0.826641	0.815699	0.318412
0.49577	0.383789	0.739614	0.440244	0.831598
0.472714	0.410165	0.82202	0.867691	0.428058
0.453808	0.376313	0.771735	0.293373	0.923714
0.509829	0.40455	0.780902	0.742109	0.126845
0.427861	0.389019	0.816849	0.606042	0.430717
0.506493	0.389694	0.741549	0.811043	0.92763
0.454841	0.407345	0.828971	0.454498	0.110605
0.470468	0.376911	0.755136	0.867793	0.382736
0.499756	0.408366	0.798967	0.301207	0.901717
0.432118	0.382272	0.801967	0.750242	0.195476
0.512577	0.395717	0.75207	0.594082	0.60997
0.439499	0.401634	0.829749	0.821448	0.865644
0.486453	0.380357	0.743367	0.424357	0.317276
0.484569	0.410315	0.814249	0.862244	0.832577
0.443572	0.377718	0.784071	0.309121	0.415768
0.513057	0.40128	0.768475	0.763292	0.922607
0.42985	0.394178	0.824075	0.562895	0.12422
0.499749	0.385666	0.739231	0.844903	0.423427
0.466755	0.409588	0.824948	0.365686	0.926355
0.459204	0.376158	0.765935	0.821335	0.106611
0.507188	0.405964	0.787004	0.429954	0.371831
0.42833	0.386628	0.812437	0.860903	0.888849
0.509049	0.391695	0.744149	0.318829	0.245434
0.449366	0.40575	0.829932	0.774804	0.715558
0.475908	0.377767	0.750588	0.536693	0.701664
0.495229	0.409252	0.804398	0.861531	0.735622
0.435218	0.380485	0.796294	0.3113	0.66012
0.513401	0.397616	0.756991	0.765876	0.802738
0.435552	0.399299	0.828592	0.558433	0.504051
0.491196	0.381954	0.741052	0.846959	0.932383
0.47886	0.410407	0.818339	0.360596	0.0950306
0.448409	0.376851	0.777991	0.816702	0.334818
0.511844	0.402938	0.774509	0.441589	0.854253
0.428386	0.391627	0.820857	0.865185	0.353704
0.503294	0.387617	0.739847	0.305329	0.873157
0.460842	0.408668	0.827255	0.75804	0.299738
0.46471	0.376351	0.760436	0.572645	0.804652
0.503877	0.407229	0.792976	0.840991	0.503705
0.429728	0.384392	0.807531	0.369988	0.931435
0.511072	0.393681	0.747624	0.827416	0.0952587
0.444275	0.403864	0.830207	0.411078	0.3363
0.481189	0.378907	0.74667	0.853147	0.852902
0.490217	0.409908	0.809451	0.343518	0.365258
0.439007	0.378972	0.790383	0.800284	0.882304
0.513583	0.399451	0.762421	0.482158	0.269712
0.432333	0.39683	0.826737	0.871028	0.758545
0.495589	0.38371	0.739653	0.286948	0.612239
0.472971	0.410182	0.82188	0.732713	0.865787
0.453579	0.376328	0.771992	0.623548	0.314475
0.509928	0.404485	0.780637	0.794962	0.8287
0.427862	0.389125	0.817027	0.489562	0.429298
0.506371	0.389607	0.741457	0.871842	0.927057
0.455085	0.407407	0.828914	0.287165	0.112744
0.47023	0.37688	0.755346	0.73089	0.389146
0.49994	0.408323	0.798725	0.633921	0.90659
0.432001	0.382355	0.802206	0.777493	0.178436
0.512527	0.395633	0.751871	0.535133	0.56926
0.439685	0.401731	0.829783	0.859829	0.902908
0.486241	0.380292	0.743486	0.31876	0.19296
0.484811	0.410304	0.814061	0.775593	0.604707
0.443372	0.377763	0.784334	0.533434	0.866935
0.513094	0.401206	0.768218	0.862474	0.320103
0.429934	0.394289	0.8242	0.311005	0.83385
0.499586	0.385583	0.739226	0.764497	0.416234
0.467013	0.40962	0.824834	0.564487	0.922904
0.458968	0.376157	0.766181	0.841397	0.119265
0.507316	0.405905	0.786742	0.376305	0.409777
0.42829	0.386728	0.812638	0.830205	0.915817
0.508949	0.391608	0.744018	0.404287	0.15159
0.449595	0.405825	0.829905	0.851203	0.500288
0.475675	0.377724	0.750773	0.342475	0.93212
0.495436	0.409218	0.80417	0.802518	0.0964998
0.435069	0.380557	0.796546	0.469947	0.339465
0.513378	0.397535	0.756767	0.872868	0.859087
0.435709	0.399404	0.828656	0.281594	0.340993
0.490998	0.381881	0.741134	0.723311	0.858718
0.479112	0.410409	0.818173	0.647818	0.346893
0.448192	0.376881	0.778253	0.760159	0.86398
0.511911	0.402868	0.774245	0.574337	0.329881
0.42843	0.391736	0.821009	0.835568	0.845819
0.50315	0.387531	0.7398	0.388893	0.381381
0.461096	0.408715	0.827168	0.842023	0.899902
0.464471	0.376336	0.760666	0.367354	0.201423
0.504034	0.407178	0.792721	0.826073	0.624255
0.429649	0.384485	0.807753	0.410269	0.845826
0.510996	0.393596	0.747457	0.85469	0.383358
0.444486	0.403951	0.830209	0.336075	0.900588
0.480965	0.378852	0.746825	0.793263	0.200405
0.490443	0.409885	0.809241	0.499924	0.621956
0.43883	0.379031	0.790643	0.867533	0.847795
0.513589	0.399373	0.762178	0.300964	0.379093
0.432455	0.396939	0.826831	0.750933	0.896177
0.495407	0.383632	0.739694	0.590062	0.217592
0.473229	0.410198	0.821739	0.827063	0.659783
0.45335	0.376344	0.772248	0.407305	0.796909
0.510025	0.404421	0.780371	0.853962	0.523723
0.427865	0.389232	0.817205	0.334458	0.926192
0.506248	0.389521	0.741367	0.792743	0.113156
0.45533	0.407469	0.828856	0.499411	0.391365
0.469992	0.376851	0.755556	0.868293	0.903752
0.500122	0.408279	0.798482	0.29973	0.198647
0.431885	0.382439	0.802444	0.748252	0.615689
0.512477	0.39555	0.751672	0.598136	0.860428
0.439871	0.401828	0.829816	0.817878	0.337595
0.486028	0.380227	0.743607	0.433566	0.854609
0.485051	0.410293	0.813871	0.86579	0.35987
0.443173	0.377808	0.784598	0.298721	0.877177
0.513129	0.401132	0.767962	0.74941	0.287033
0.43002	0.394399	0.824323	0.592236	0.786634
0.499422	0.3855	0.739224	0.82288	0.544917
0.467271	0.409652	0.824719	0.425052	0.920743
0.458732	0.376157	0.766427	0.858771	0.127133
0.507443	0.405847	0.78648	0.327373	0.432708
0.428252	0.386829	0.812839	0.783129	0.926397
0.508848	0.391522	0.743888	0.521436	0.113126
0.449826	0.4059	0.829876	0.865743	0.391192
0.475442	0.377682	0.750958	0.300472	0.903824
0.495641	0.409184	0.803942	0.752052	0.198427
0.434921	0.380629	0.796796	0.584622	0.615102
0.513355	0.397454	0.756543	0.831094	0.861493
0.435867	0.399508	0.82872	0.400072	0.333484
0.490799	0.381809	0.741217	0.847508	0.850063
0.479363	0.410411	0.818006	0.359082	0.373571
0.447976	0.376912	0.778516	0.815333	0.889564
0.511976	0.402799	0.773981	0.445071	0.246323
0.428476	0.391846	0.82116	0.866143	0.715971
0.503005	0.387446	0.739754	0.302468	0.703975
0.461349	0.408761	0.827081	0.75424	0.730008
0.464232	0.376321	0.760897	0.58064	0.671884
0.504189	0.407126	0.792466	0.835089	0.786323
0.429571	0.384578	0.807973	0.38615	0.542943
0.510919	0.39351	0.747291	0.839827	0.920301
0.444697	0.404038	0.83021	0.377689	0.136
0.48074	0.378798	0.746981	0.831754	0.456595
0.490668	0.409861	0.80903	0.40253	0.937445
0.438655	0.379091	0.790902	0.847499	0.0652644
0.513594	0.399295	0.761935	0.358523	0.238574
0.43258	0.397048	0.826925	0.816141	0.701448
0.495224	0.383553	0.739736	0.439047	0.730315
0.473485	0.410214	0.821596	0.867349	0.679236
0.453121	0.37636	0.772505	0.294357	0.766227
0.510121	0.404356	0.780106	0.743489	0.599935
0.427869	0.389338	0.817382	0.603324	0.873529
0.506124	0.389434	0.741279	0.813592	0.295303
0.455575	0.40753	0.828797	0.448109	0.800822
0.469754	0.376822	0.755767	0.866447	0.504868
0.500304	0.408236	0.798238	0.305171	0.936643
0.431771	0.382523	0.802681	0.755529	0.0689793
0.512425	0.395466	0.751475	0.583044	0.251015
0.440059	0.401925	0.829847	0.830698	0.725681
0.485814	0.380163	0.74373	0.399874	0.682343
0.485291	0.410281	0.813681	0.849709	0.769269
0.442974	0.377855	0.784861	0.345094	0.583839
0.513163	0.401058	0.767706	0.804932	0.893208
0.430107	0.39451	0.824446	0.466311	0.228026
0.499257	0.385417	0.739224	0.871038	0.680196
0.467529	0.409683	0.824603	0.290543	0.772072
0.458496	0.376158	0.766673	0.735512	0.577215
0.507569	0.405788	0.786218	0.624883	0.899436
0.428216	0.38693	0.813039	0.788382	0.204506
0.508746	0.391435	0.74376	0.509179	0.630254
0.450057	0.405974	0.829846	0.869123	0.843168
0.475209	0.37764	0.751145	0.290461	0.385591
0.495846	0.409149	0.803713	0.738046	0.90394
0.434774	0.380702	0.797046	0.61302	0.187392
0.51333	0.397373	0.756321	0.805302	0.591063
0.436026	0.399611	0.828781	0.466611	0.884171
0.490599	0.381737	0.741302	0.870469	0.257462
0.479614	0.410412	0.817838	0.292871	0.738695
0.44776	0.376944	0.778778	0.738679	0.65318
0.512041	0.402729	0.773718	0.618386	0.8139
0.428523	0.391956	0.82131	0.796178	0.471742
0.502859	0.38736	0.739711	0.489693	0.936195
0.461603	0.408807	0.826992	0.872724	0.0794893
0.463993	0.376307	0.761129	0.278903	0.285167
0.504344	0.407074	0.792211	0.720914	0.78588
0.429495	0.384672	0.808193	0.646146	0.544085
0.510841	0.393425	0.747127	0.766889	0.919672
0.44491	0.404124	0.83021	0.557466	0.138312
0.480515	0.378744	0.747139	0.846814	0.463042
0.490892	0.409837	0.808818	0.36136	0.938444
0.43848	0.379152	0.791161	0.817352	0.0614993
0.513597	0.399217	0.761693	0.43939	0.225759
0.432706	0.397156	0.827016	0.865218	0.67564
0.49504	0.383475	0.739781	0.304065	0.774914
0.473742	0.41023	0.821453	0.756658	0.579031
0.452893	0.376376	0.772762	0.575053	0.891076
0.510216	0.404291	0.77984	0.839092	0.241552
0.427876	0.389445	0.817557	0.37609	0.706647
0.505999	0.389348	0.741193	0.831903	0.722361
0.45582	0.40759	0.828736	0.40033	0.69416
0.469516	0.376793	0.75598	0.846739	0.741176
0.500484	0.408191	0.797994	0.361641	0.656946
0.431659	0.382607	0.802918	0.817736	0.801753
0.512372	0.395382	0.75128	0.437732	0.508779
0.440248	0.402021	0.829878	0.865387	0.9332
0.4856	0.3801	0.743855	0.302476	0.0834491
0.485531	0.410268	0.813489	0.754696	0.298987
0.442777	0.377902	0.785124	0.578988	0.803412
0.513196	0.400984	0.76745	0.835879	0.505841
0.430196	0.394621	0.824567	0.385965	0.932533
0.499091	0.385334	0.739226	0.838788	0.0880924
0.467787	0.409713	0.824485	0.382596	0.313848
0.45826	0.37616	0.766921	0.834708	0.824268
0.507694	0.405729	0.785955	0.394514	0.449478
0.428181	0.387032	0.813237	0.843104	0.931421
0.508644	0.391349	0.743634	0.369183	0.0944891
0.450289	0.406048	0.829815	0.826572	0.333971
0.474975	0.377598	0.751333	0.409873	0.849955
0.49605	0.409114	0.803483	0.85548	0.374325
0.434629	0.380775	0.797296	0.328812	0.890424
0.513303	0.397292	0.756099	0.787056	0.241923
0.436186	0.399715	0.828842	0.510635	0.708209
0.490399	0.381665	0.741389	0.867158	0.717134
0.479864	0.410413	0.817669	0.302678	0.706017
0.447545	0.376976	0.779041	0.752133	0.718878
0.512104	0.402658	0.773454	0.591188	0.702112
0.428573	0.392066	0.821459	0.822277	0.728771
0.502713	0.387275	0.739669	0.424172	0.678262
0.461858	0.408852	0.826901	0.861573	0.774885
0.463754	0.376293	0.761361	0.311832	0.57059
0.504497	0.407022	0.791956	0.767009	0.904736
0.429421	0.384766	0.808412	0.553124	0.185507
0.510762	0.393339	0.746964	0.851992	0.586285
0.445124	0.404209	0.830209	0.343826	0.889581
0.48029	0.378691	0.747298	0.801406	0.238029
0.491115	0.409812	0.808606	0.480269	0.702007
0.438307	0.379213	0.791419	0.869301	0.726532
0.513599	0.399139	0.761451	0.2957	0.686034
0.432833	0.397265	0.827107	0.743741	0.758521
0.494856	0.383397	0.739827	0.604675	0.612193
0.473999	0.410244	0.821308	0.813996	0.865883
0.452665	0.376394	0.77302	0.441264	0.314151
0.510309	0.404226	0.779575	0.868207	0.828245
0.427884	0.389552	0.817732	0.293106	0.430715
0.505873	0.389261	0.741109	0.740765	0.927556
0.456066	0.407649	0.828674	0.613039	0.111023
0.469277	0.376766	0.756193	0.801113	0.38398
0.500664	0.408147	0.797749	0.48105	0.902682
0.431548	0.382692	0.803154	0.86947	0.192205
0.512318	0.395299	0.751085	0.294481	0.602313
0.440438	0.402116	0.829907	0.742494	0.873801
0.485386	0.380036	0.74398	0.606242	0.290912
0.48577	0.410255	0.813297	0.812826	0.794852
0.44258	0.377949	0.785387	0.444036	0.51989
0.513228	0.400909	0.767195	0.868754	0.93166
0.430287	0.394731	0.824687	0.292644	0.0910302
0.498924	0.385252	0.739229	0.73975	0.322665
0.468045	0.409742	0.824366	0.615836	0.83925
0.458024	0.376162	0.767168	0.797736	0.396267
0.507817	0.40567	0.785692	0.489111	0.911453
0.428148	0.387133	0.813435	0.869455	0.162386
0.50854	0.391262	0.743509	0.29364	0.528479
0.450522	0.406121	0.829782	0.74174	0.927569
0.474741	0.377557	0.751523	0.6069	0.103166
0.496253	0.409078	0.803253	0.812324	0.361313
0.434485	0.380849	0.797545	0.445445	0.878753
0.513276	0.39721	0.755879	0.868802	0.280778
0.436348	0.399818	0.828901	0.29382	0.777235
0.490198	0.381593	0.741478	0.741033	0.567043
0.480114	0.410413	0.817499	0.613821	0.907204
0.44733	0.377009	0.779304	0.799551	0.175408
0.512166	0.402588	0.773191	0.484381	0.562163
0.428624	0.392176	0.821607	0.870329	0.906093
0.502565	0.38719	0.739629	0.290019	0.184516
0.462112	0.408896	0.82681	0.736936	0.584332
0.463515	0.37628	0.761595	0.615738	0.886786
0.504648	0.406969	0.7917	0.803438	0.256461
0.429349	0.38486	0.808631	0.468188	0.734246
0.510681	0.393254	0.746803	0.872264	0.668594
0.445338	0.404295	0.830206	0.284841	0.788866
0.480064	0.378638	0.747459	0.72776	0.536808
0.491338	0.409787	0.808393	0.639805	0.925597
0.438134	0.379274	0.791677	0.770194	0.109431
0.5136	0.39906	0.76121	0.552035	0.380201
0.432962	0.397373	0.827197	0.850768	0.897128
0.494671	0.383319	0.739875	0.345658	0.214204
0.474255	0.410258	0.821163	0.805539	0.652501
0.452438	0.376412	0.773277	0.462561	0.807583
0.510402	0.404161	0.779309	0.872671	0.495346
0.427894	0.389659	0.817905	0.279831	0.933704
0.505746	0.389175	0.741026	0.721324	0.0851879
0.456312	0.407708	0.828611	0.650257	0.304413
0.469039	0.376738	0.756407	0.757771	0.811461
0.500842	0.408102	0.797504	0.579827	0.4854
0.431439	0.382777	0.80339	0.830371	0.933814
0.512263	0.395215	0.750892	0.404594	0.0869115
0.44063	0.402211	0.829934	0.850848	0.309746
0.485171	0.379973	0.744108	0.344357	0.81944
0.486009	0.410242	0.813104	0.804395	0.463246
0.442385	0.377997	0.785649	0.465201	0.932822
0.513258	0.400834	0.76694	0.872742	0.0923415
0.430379	0.394842	0.824805	0.280788	0.326792
0.498757	0.38517	0.739234	0.722423	0.842448
0.468303	0.409771	0.824247	0.648992	0.395872
0.457789	0.376164	0.767416	0.758908	0.90655
0.507939	0.40561	0.785429	0.577275	0.188495
0.428117	0.387235	0.813632	0.832789	0.59231
0.508435	0.391176	0.743386	0.397269	0.88357
0.450755	0.406193	0.829748	0.847079	0.264476
0.474507	0.377516	0.751713	0.353995	0.748436
0.496455	0.409042	0.803022	0.81402	0.641135
0.434342	0.380924	0.797794	0.441137	0.823766
0.513247	0.397129	0.755659	0.867613	0.448901
0.436511	0.399921	0.82896	0.297365	0.933212
0.489997	0.381522	0.741568	0.745961	0.0840137
0.480364	0.410413	0.817328	0.603943	0.300796
0.447117	0.377043	0.779566	0.809351	0.80602
0.512226	0.402517	0.772928	0.460169	0.499213
0.428677	0.392286	0.821753	0.869176	0.933493
0.502417	0.387105	0.739591	0.293419	0.0851955
0.462367	0.40894	0.826717	0.741791	0.304496
0.463276	0.376268	0.761829	0.606098	0.811457
0.504799	0.406916	0.791443	0.81306	0.485285
0.429278	0.384955	0.808848	0.444081	0.934096
0.5106	0.393168	0.746643	0.868022	0.0851615
0.445553	0.404379	0.830202	0.297474	0.304197
0.479837	0.378586	0.747621	0.745749	0.811474
0.49156	0.409761	0.808179	0.604646	0.48537
0.437963	0.379337	0.791935	0.808656	0.933449
0.513599	0.398982	0.76097	0.461402	0.0894705
0.433093	0.397481	0.827285	0.870014	0.317768
0.494485	0.383241	0.739925	0.289826	0.830679
0.474511	0.410272	0.821016	0.73692	0.430822
0.452211	0.37643	0.773535	0.615303	0.924782
0.510492	0.404095	0.779044	0.803696	0.122844
0.427906	0.389767	0.818078	0.468388	0.419175
0.505619	0.389088	0.740945	0.871751	0.922508
0.456559	0.407767	0.828547	0.287573	0.129566
0.4688	0.376712	0.756622	0.731447	0.438259
0.501019	0.408057	0.797258	0.63285	0.932748
0.431331	0.382863	0.803624	0.778803	0.0836653
0.512206	0.395131	0.7507	0.532067	0.299409
0.440822	0.402306	0.82996	0.861205	0.806226
0.484955	0.379911	0.744237	0.314633	0.491736
0.486247	0.410228	0.81291	0.770502	0.938683
0.44219	0.378046	0.785912	0.544835	0.0604315
0.513287	0.400759	0.766686	0.85726	0.222132
0.430473	0.394952	0.824923	0.326266	0.667918
0.498589	0.385088	0.739242	0.783037	0.787664
0.468561	0.409799	0.824126	0.523099	0.547067
0.457554	0.376168	0.767665	0.861934	0.913657
0.50806	0.40555	0.785165	0.318192	0.16334
0.428088	0.387338	0.813828	0.772302	0.530117
0.508329	0.391089	0.743265	0.545912	0.925952
0.450989	0.406265	0.829713	0.855685	0.116293
0.474273	0.377477	0.751904	0.329591	0.399748
0.496655	0.409006	0.80279	0.788466	0.913926
0.434201	0.380999	0.798042	0.503857	0.152106
0.513218	0.397047	0.755441	0.870873	0.501753
0.436676	0.400024	0.829016	0.287724	0.934378
0.489794	0.381451	0.74166	0.732309	0.0796223
0.480614	0.410411	0.817156	0.630888	0.286508
0.446904	0.377078	0.779829	0.78086	0.784518
0.512285	0.402447	0.772666	0.528502	0.555044
0.428731	0.392397	0.821899	0.861026	0.910859
0.502268	0.38702	0.739555	0.317311	0.167624
0.462622	0.408983	0.826623	0.773391	0.542457
0.463037	0.376256	0.762063	0.539037	0.916354
0.504949	0.406863	0.791186	0.860461	0.153907
0.429209	0.38505	0.809065	0.314995	0.505357
0.510518	0.393082	0.746485	0.770211	0.934389
0.445769	0.404463	0.830197	0.550252	0.0842827
0.479611	0.378534	0.747784	0.850886	0.300823
0.491781	0.409735	0.807964	0.349946	0.809758
0.437793	0.379399	0.792193	0.806719	0.480341
0.513598	0.398903	0.760731	0.466222	0.938378
0.433225	0.397589	0.827372	0.870578	0.0667818
0.494298	0.383164	0.739976	0.288124	0.243294
0.474768	0.410285	0.820868	0.73446	0.712105
0.451985	0.376449	0.773794	0.62011	0.707325
0.510582	0.404029	0.778778	0.798642	0.724579
0.42792	0.389874	0.818249	0.480799	0.684846
0.50549	0.389002	0.740866	0.872162	0.761196
0.456806	0.407824	0.828481	0.286367	0.610372
0.468562	0.376686	0.756838	0.729686	0.86135
0.501195	0.408011	0.797012	0.636208	0.339049
0.431224	0.382949	0.803858	0.774825	0.855721
0.512149	0.395047	0.75051	0.541045	0.353578
0.441015	0.402401	0.829985	0.857296	0.873575
0.484739	0.379849	0.744367	0.325917	0.291568
0.486484	0.410213	0.812715	0.784163	0.795868
0.441996	0.378095	0.786175	0.513787	0.517255
0.513314	0.400684	0.766432	0.869019	0.932492
0.430569	0.395063	0.825039	0.291937	0.0880372
0.498419	0.385006	0.739251	0.738724	0.313127
0.468819	0.409827	0.824003	0.617905	0.826708
0.457319	0.376172	0.767914	0.795534	0.432835
0.50818	0.40549	0.784902	0.494403	0.930652
0.42806	0.38744	0.814023	0.868952	0.0926307
0.508223	0.391003	0.743146	0.295069	0.327946
0.451223	0.406337	0.829676	0.743772	0.845265
0.474038	0.377437	0.752097	0.602769	0.379187
0.496855	0.408969	0.802557	0.816259	0.898884
0.434061	0.381074	0.79829	0.435418	0.205053
0.513187	0.396965	0.755223	0.865812	0.631893
0.436842	0.400126	0.829072	0.30273	0.83959
0.489592	0.381381	0.741753	0.75323	0.397807
0.480862	0.41041	0.816983	0.589038	0.912486
0.446691	0.377112	0.780092	0.822733	0.156671
0.512343	0.402376	0.772403	0.425921	0.51414
0.428788	0.392507	0.822043	0.859943	0.929976
0.502118	0.386935	0.73952	0.32043	0.098217
0.462877	0.409025	0.826528	0.777202	0.345797
0.462798	0.376245	0.762299	0.530424	0.862957
0.505097	0.406809	0.790929	0.86407	0.333858
0.429142	0.385145	0.809281	0.304481	0.849917
0.510434	0.392996	0.746328	0.756662	0.370767
0.445986	0.404547	0.83019	0.579554	0.890244
0.479384	0.378483	0.747948	0.831652	0.235693
0.492002	0.409709	0.807749	0.402825	0.697379
0.437624	0.379463	0.79245	0.847677	0.735007
0.513595	0.398824	0.760493	0.357945	0.668422
0.433359	0.397696	0.827457	0.815681	0.787417
0.494111	0.383087	0.74003	0.440091	0.542119
0.475023	0.410297	0.820719	0.867705	0.922561
0.451759	0.376469	0.774053	0.293254	0.120315
0.51067	0.403963	0.778512	0.741917	0.412814
0.427935	0.389982	0.818419	0.606594	0.917865
0.50536	0.388916	0.740789	0.810373	0.143255
0.457054	0.407881	0.828415	0.456374	0.47782
0.468323	0.37666	0.757055	0.86804	0.933963
0.50137	0.407965	0.796765	0.300469	0.0895756
0.431119	0.383035	0.804092	0.749279	0.317702
0.51209	0.394962	0.75032	0.595928	0.832075
0.44121	0.402495	0.830009	0.819994	0.423418
0.484522	0.379787	0.744499	0.427946	0.922788
0.48672	0.410198	0.812519	0.86373	0.130683
0.441803	0.378145	0.786437	0.304764	0.441342
0.513341	0.400609	0.766179	0.757544	0.932993
0.430666	0.395173	0.825154	0.575411	0.0862029
0.49825	0.384924	0.739262	0.836183	0.307248
0.469077	0.409854	0.82388	0.389764	0.818599
0.457084	0.376177	0.768164	0.839705	0.455797
0.508298	0.40543	0.784638	0.380906	0.937107
0.428035	0.387543	0.814217	0.833761	0.0684997
0.508115	0.390916	0.743028	0.394596	0.249288
0.451459	0.406408	0.829639	0.845421	0.722931
0.473804	0.377398	0.75229	0.358573	0.68689
0.497054	0.408932	0.802324	0.81831	0.761741
0.433923	0.38115	0.798537	0.430141	0.602096
0.513155	0.396884	0.755007	0.863937	0.875267
0.437009	0.400228	0.829126	0.308259	0.289623
0.489388	0.381311	0.741849	0.760502	0.790278
0.481111	0.410407	0.816809	0.573718	0.541083
0.446479	0.377148	0.780355	0.834732	0.916839
0.512399	0.402305	0.772141	0.394063	0.151224
0.428846	0.392617	0.822186	0.843337	0.498553
0.501967	0.38685	0.739488	0.367435	0.934494
0.463133	0.409067	0.826432	0.82559	0.0860063
0.462559	0.376235	0.762535	0.41163	0.306241
0.505244	0.406755	0.790672	0.856368	0.817481
0.429076	0.385241	0.809496	0.326848	0.460171
0.51035	0.392911	0.746173	0.784457	0.936064
0.446204	0.40463	0.830182	0.518011	0.0780712
0.479156	0.378432	0.748114	0.86447	0.280637
0.492221	0.409682	0.807532	0.310918	0.778649
0.437456	0.379526	0.792707	0.762863	0.561219
0.513591	0.398745	0.760255	0.567984	0.91025
0.433494	0.397804	0.827541	0.840998	0.169825
0.493923	0.38301	0.740085	0.372819	0.546933
0.475279	0.410309	0.820569	0.830379	0.919968
0.451534	0.37649	0.774312	0.398413	0.129756
0.510757	0.403897	0.778247	0.848753	0.440184
0.427953	0.39009	0.818589	0.34939	0.929339
0.50523	0.388829	0.740714	0.80824	0.101294
0.457302	0.407938	0.828346	0.461744	0.355291
0.468084	0.376636	0.757273	0.868823	0.872944
0.501544	0.407919	0.796518	0.298154	0.302108
0.431016	0.383122	0.804325	0.746134	0.808256
0.512031	0.394878	0.750132	0.602329	0.49121
0.441406	0.402588	0.830031	0.81417	0.936469
0.484305	0.379726	0.744632	0.442904	0.0710206
0.486957	0.410183	0.812322	0.868749	0.25808
0.441611	0.378196	0.7867	0.289968	0.736785
0.513366	0.400533	0.765926	0.737065	0.665061
0.430765	0.395283	0.825267	0.617239	0.792057
0.498079	0.384842	0.739275	0.798842	0.530845
0.469335	0.40988	0.823756	0.485723	0.927687
0.45685	0.376182	0.768414	0.869316	0.101611
0.508415	0.405369	0.784374	0.296514	0.356465
0.428011	0.387646	0.81441	0.744132	0.87468
0.508006	0.39083	0.742912	0.605602	0.292043
0.451694	0.406478	0.8296	0.811933	0.795736
0.473568	0.37736	0.752485	0.447675	0.51852
0.497253	0.408895	0.80209	0.870075	0.932967
0.433785	0.381226	0.798784	0.286209	0.0824871
0.513121	0.396802	0.754791	0.731384	0.295639
0.437177	0.40033	0.829179	0.629386	0.800417
0.489184	0.381241	0.741946	0.784706	0.507752
0.481359	0.410405	0.816634	0.519812	0.935809
0.446268	0.377184	0.780619	0.862779	0.0711951
0.512455	0.402233	0.771879	0.315341	0.258585
0.428906	0.392728	0.822327	0.769205	0.738686
0.501816	0.386766	0.739457	0.551803	0.657307
0.463388	0.409108	0.826335	0.853266	0.80752
0.462321	0.376225	0.762772	0.335676	0.486503
0.50539	0.406701	0.790414	0.795234	0.939106
0.429012	0.385337	0.80971	0.488268	0.0603621
0.510264	0.392825	0.746019	0.872364	0.221731
0.446423	0.404713	0.830173	0.284676	0.667899
0.478928	0.378381	0.748281	0.727482	0.785657
0.49244	0.409654	0.807315	0.640345	0.553101
0.43729	0.379591	0.792964	0.769544	0.910139
0.513585	0.398666	0.760018	0.553411	0.174126
0.43363	0.397911	0.827624	0.850085	0.558024
0.493734	0.382934	0.740142	0.347471	0.908978
0.475535	0.41032	0.820418	0.807395	0.179688
0.451309	0.376511	0.774571	0.457894	0.570722
0.510843	0.40383	0.777981	0.871966	0.904263
0.427972	0.390198	0.818757	0.282052	0.188594
0.505099	0.388743	0.74064	0.724634	0.593319
0.45755	0.407994	0.828277	0.644218	0.88419
0.467846	0.376611	0.757491	0.765454	0.255072
0.501717	0.407872	0.79627	0.563351	0.734441
0.430914	0.383209	0.804557	0.842084	0.663085
0.51197	0.394794	0.749946	0.372737	0.797633
0.441602	0.402681	0.830052	0.829036	0.518588
0.484088	0.379665	0.744767	0.404138	0.927818
0.487192	0.410166	0.812124	0.852246	0.112278
0.44142	0.378247	0.786962	0.337903	0.387658
0.51339	0.400457	0.765674	0.797356	0.904813
0.430866	0.395393	0.82538	0.485074	0.188209
0.497908	0.384761	0.739289	0.871396	0.592096
0.469593	0.409905	0.82363	0.289607	0.886047
0.456616	0.376188	0.768665	0.734143	0.248311
0.50853	0.405308	0.78411	0.6275	0.721751
0.427989	0.387749	0.814602	0.785552	0.690079
0.507897	0.390743	0.742797	0.515649	0.75268
0.451931	0.406548	0.829559	0.867607	0.629348
0.473333	0.377322	0.752681	0.294801	0.83942
0.49745	0.408857	0.801856	0.744215	0.405942
0.43365	0.381303	0.79903	0.60075	0.913058
0.513087	0.396719	0.754577	0.817109	0.163164
0.437347	0.400431	0.82923	0.437007	0.53038
0.488979	0.381171	0.742044	0.86431	0.923645
0.481607	0.410401	0.816458	0.311104	0.127364
0.446058	0.377221	0.780882	0.7631	0.431854
0.512509	0.402162	0.771618	0.567947	0.929928
0.428967	0.392838	0.822468	0.840225	0.0968759
0.501663	0.386681	0.739429	0.375972	0.341121
0.463644	0.409149	0.826236	0.832591	0.861303
0.462082	0.376216	0.763009	0.392943	0.32897
0.505534	0.406647	0.790156	0.84539	0.847491
0.428949	0.385434	0.809923	0.357955	0.372833
0.510178	0.392739	0.745867	0.816788	0.891887
0.446643	0.404795	0.830163	0.439063	0.235995
0.4787	0.378331	0.74845	0.864418	0.6955
0.492658	0.409626	0.807097	0.311076	0.74672
0.437124	0.379656	0.79322	0.763066	0.635976
0.513579	0.398587	0.759782	0.567522	0.836537
0.433768	0.398018	0.827706	0.841347	0.408957
0.493545	0.382857	0.740201	0.371812	0.91609
0.47579	0.41033	0.820266	0.82957	0.154397
0.451084	0.376533	0.77483	0.400561	0.506402
0.510927	0.403764	0.777716	0.850052	0.935889
0.427992	0.390306	0.818924	0.345773	0.0738684
0.504966	0.388657	0.740569	0.804608	0.267134
0.457799	0.408049	0.828207	0.470814	0.755357
0.467607	0.376588	0.757711	0.869644	0.616883
0.501889	0.407825	0.796021	0.295719	0.86112
0.430814	0.383297	0.804788	0.742784	0.330223
0.511908	0.394709	0.74976	0.60905	0.847885
0.4418	0.402774	0.830072	0.807739	0.376599
0.483869	0.379605	0.744904	0.459104	0.89301
0.487427	0.41015	0.811925	0.872269	0.235516
0.44123	0.378299	0.787224	0.279475	0.694158
0.513412	0.400382	0.765422	0.721529	0.747869
0.430968	0.395504	0.825491	0.646869	0.636823
0.497735	0.38468	0.739306	0.764321	0.832072
0.469851	0.40993	0.823504	0.565025	0.426501
0.456382	0.376195	0.768916	0.840962	0.923109
0.508645	0.405247	0.783846	0.37744	0.129195
0.427968	0.387853	0.814793	0.83117	0.437407
0.507786	0.390656	0.742684	0.401492	0.930206
0.452168	0.406617	0.829518	0.849708	0.100759
0.473098	0.377285	0.752878	0.346493	0.352756
0.497646	0.408818	0.801621	0.806648	0.874453
0.433515	0.381381	0.799276	0.459782	0.287129
0.513051	0.396637	0.754364	0.871658	0.788164
0.437518	0.400532	0.82928	0.285525	0.542363
0.488774	0.381102	0.742144	0.729059	0.91785
0.481854	0.410397	0.816281	0.637131	0.148386
0.445848	0.377259	0.781145	0.773457	0.490343
0.512561	0.40209	0.771356	0.545205	0.938279
0.429031	0.392949	0.822607	0.853712	0.0656562
0.50151	0.386597	0.739402	0.338229	0.239592
0.4639	0.409189	0.826136	0.797527	0.70469
0.461844	0.376208	0.763247	0.482648	0.721633
0.505678	0.406592	0.789897	0.873858	0.697291
0.428889	0.385531	0.810136	0.275493	0.736181
0.51009	0.392653	0.745716	0.714946	0.664351
0.446863	0.404877	0.830151	0.661023	0.795584
0.478471	0.378282	0.748619	0.743854	0.519321
0.492875	0.409598	0.806878	0.608484	0.932692
0.43696	0.379721	0.793476	0.80493	0.0832183
0.513571	0.398507	0.759547	0.470595	0.298058
0.433907	0.398125	0.827786	0.871	0.803764
0.493355	0.382781	0.740261	0.286748	0.499395
0.476045	0.41034	0.820112	0.732472	0.937366
0.45086	0.376556	0.77509	0.623932	0.0653346
0.51101	0.403697	0.777451	0.794473	0.238894
0.428015	0.390414	0.819089	0.490978	0.701546
0.504833	0.388571	0.740499	0.871574	0.731602
0.458048	0.408104	0.828135	0.288233	0.675519
0.467368	0.376565	0.757931	0.73237	0.772791
0.502059	0.407778	0.795772	0.631072	0.584765
0.430716	0.383385	0.805018	0.78093	0.886831
0.511845	0.394625	0.749576	0.527113	0.253183
0.441999	0.402867	0.830091	0.863211	0.729795
0.483651	0.379545	0.745041	0.308652	0.673687
0.487661	0.410133	0.811726	0.762884	0.783474
0.441041	0.378351	0.787486	0.561531	0.549041
0.513433	0.400306	0.765171	0.847858	0.91818
0.431072	0.395614	0.825601	0.35314	0.14074
0.497562	0.384598	0.739324	0.811414	0.470142
0.470109	0.409955	0.823376	0.454647	0.938644
0.456149	0.376202	0.769168	0.86737	0.060621
0.508758	0.405185	0.783582	0.302246	0.222852
0.427949	0.387957	0.814984	0.751954	0.668926
0.507674	0.39057	0.742573	0.589564	0.787577
0.452406	0.406685	0.829475	0.82641	0.545894
0.472862	0.377249	0.753076	0.410138	0.91487
0.497841	0.40878	0.801385	0.855624	0.159417
0.433382	0.381459	0.799521	0.328466	0.519703
0.513014	0.396555	0.754152	0.786607	0.930995
0.43769	0.400633	0.829329	0.511918	0.0954884
0.488568	0.381033	0.742246	0.866718	0.336546
0.482101	0.410393	0.816103	0.304058	0.856517
0.44564	0.377297	0.781408	0.753956	0.343618
0.512612	0.402018	0.771095	0.587322	0.864222
0.429096	0.393059	0.822745	0.825681	0.322911
0.501355	0.386512	0.739377	0.415052	0.837762
0.464156	0.409228	0.826035	0.857515	0.409447
0.461605	0.3762	0.763486	0.323463	0.91492
0.50582	0.406537	0.789638	0.781308	0.158996
0.42883	0.385628	0.810347	0.521108	0.518772
0.510002	0.392567	0.745567	0.865973	0.930559
0.447084	0.404958	0.830138	0.3037	0.0987486
0.478242	0.378233	0.74879	0.754121	0.346583
0.493091	0.409569	0.806659	0.587462	0.867917
0.436797	0.379787	0.793732	0.824053	0.307947
0.513562	0.398428	0.759313	0.421881	0.819209
0.434048	0.398232	0.827865	0.858947	0.45875
0.493164	0.382705	0.740323	0.322097	0.933944
0.4763	0.410349	0.819958	0.779506	0.0890681
0.450637	0.376579	0.77535	0.52467	0.315989
0.511092	0.403629	0.777185	0.865979	0.830663
0.428039	0.390523	0.819254	0.299888	0.423987
0.504699	0.388485	0.740431	0.750108	0.924631
0.458298	0.408158	0.828062	0.594309	0.122008
0.467129	0.376542	0.758152	0.818832	0.41646
0.502229	0.40773	0.795523	0.436541	0.92356
0.430619	0.383474	0.805248	0.86291	0.117775
0.511781	0.39454	0.749393	0.313614	0.404981
0.442199	0.402959	0.830108	0.768025	0.915315
0.483432	0.379485	0.745181	0.552399	0.148697
0.487894	0.410115	0.811525	0.853694	0.492995
0.440853	0.378404	0.787748	0.333782	0.932623
0.513453	0.40023	0.76492	0.792844	0.0929116
0.431177	0.395724	0.825709	0.495997	0.328621
0.497389	0.384517	0.739344	0.87039	0.844608
0.470367	0.409978	0.823247	0.292645	0.389552
0.455916	0.37621	0.76942	0.738456	0.902145
0.50887	0.405123	0.783317	0.619069	0.203779
0.427933	0.388061	0.815173	0.794873	0.627618
0.507562	0.390483	0.742464	0.493556	0.845216
0.452644	0.406753	0.829431	0.871911	0.386132
0.472626	0.377213	0.753275	0.281946	0.90004
0.498035	0.40874	0.801149	0.725535	0.211555
0.433251	0.381537	0.799766	0.637192	0.644454
0.512976	0.396472	0.75394	0.778402	0.82483
0.437863	0.400734	0.829376	0.530873	0.443661
0.488362	0.380965	0.74235	0.860558	0.930327
0.482347	0.410387	0.815924	0.32205	0.102833
0.445432	0.377336	0.781672	0.77655	0.359019
0.512662	0.401946	0.770835	0.538241	0.88028
0.429163	0.39317	0.822882	0.857083	0.270987
0.5012	0.386428	0.739354	0.328541	0.760731
0.464413	0.409267	0.825933	0.786791	0.612077
0.461367	0.376193	0.763725	0.508223	0.859192
0.505961	0.406482	0.789379	0.870766	0.345618
0.428772	0.385725	0.810558	0.284781	0.863245
0.509912	0.392481	0.74542	0.728986	0.329244
0.447307	0.405039	0.830123	0.635155	0.846665
0.478013	0.378185	0.748962	0.777149	0.375301
0.493307	0.409539	0.806439	0.537398	0.895644
0.436635	0.379854	0.793987	0.856065	0.215979
0.513551	0.398348	0.759079	0.334117	0.655986
0.434191	0.398339	0.827943	0.791701	0.806367
0.492973	0.38263	0.740388	0.499167	0.492355
0.476554	0.410357	0.819803	0.872167	0.93838
0.450414	0.376603	0.775611	0.279929	0.0615025
0.511172	0.403562	0.77692	0.722365	0.225847
0.428066	0.390631	0.819418	0.644392	0.675327
0.504564	0.388398	0.740365	0.768215	0.776809
0.458548	0.408211	0.827988	0.555816	0.573325
0.46689	0.376521	0.758374	0.847088	0.896082
0.502397	0.407682	0.795273	0.360649	0.225085
0.430523	0.383563	0.805478	0.816907	0.673295
0.511716	0.394456	0.749212	0.439683	0.781647
0.442399	0.40305	0.830123	0.86614	0.559542
0.483212	0.379426	0.745322	0.300017	0.907072
0.488127	0.410097	0.811324	0.751389	0.186949
0.440666	0.378457	0.788009	0.585893	0.588243
0.513472	0.400153	0.76467	0.830387	0.889164
0.431284	0.395834	0.825817	0.401045	0.242139
0.497214	0.384437	0.739367	0.848459	0.708184
0.470625	0.410001	0.823117	0.355996	0.722758
0.455683	0.376219	0.769672	0.81261	0.686404
0.50898	0.405061	0.783052	0.452247	0.762188
0.427917	0.388165	0.815361	0.867378	0.60247
0.507448	0.390396	0.742356	0.299578	0.873447
0.452883	0.406821	0.829386	0.750064	0.297956
0.47239	0.377177	0.753475	0.589823	0.802221
0.498228	0.408701	0.800912	0.827748	0.510299
0.43312	0.381616	0.80001	0.405463	0.929479
0.512937	0.39639	0.75373	0.85235	0.103414
0.438038	0.400834	0.829423	0.341821	0.361508
0.488154	0.380896	0.742455	0.799654	0.879812
0.482593	0.410382	0.815744	0.484333	0.279479
0.445224	0.377375	0.781935	0.869179	0.77333
0.512711	0.401874	0.770574	0.29649	0.582479
0.429231	0.393281	0.823018	0.744504	0.890531
0.501045	0.386344	0.739333	0.603866	0.237856
0.464669	0.409305	0.82583	0.814368	0.701295
0.461129	0.376186	0.763965	0.440684	0.727892
0.506101	0.406426	0.78912	0.868147	0.684638
0.428717	0.385823	0.810768	0.292583	0.758394
0.509821	0.392395	0.745274	0.740276	0.615252
0.447529	0.405119	0.830107	0.613254	0.860704
0.477783	0.378137	0.749136	0.801375	0.331959
0.493521	0.40951	0.806218	0.480381	0.851201
0.436475	0.379921	0.794242	0.869323	0.360377
0.51354	0.398268	0.758846	0.295483	0.881198
0.434334	0.398445	0.82802	0.743546	0.269572
0.49278	0.382554	0.740453	0.604846	0.757878
0.476809	0.410365	0.819646	0.813929	0.619393
0.450192	0.376628	0.775871	0.441359	0.850664
0.511251	0.403494	0.776655	0.86819	0.371377
0.428093	0.39074	0.81958	0.293405	0.888913
0.504428	0.388312	0.740301	0.741105	0.244035
0.458798	0.408264	0.827912	0.612566	0.71318
0.46665	0.376499	0.758597	0.801466	0.705716
0.502564	0.407634	0.795023	0.480168	0.728076
0.430429	0.383652	0.805706	0.869558	0.676422
0.511649	0.394371	0.749032	0.294028	0.776584
0.442601	0.403141	0.830138	0.741962	0.572068
0.482992	0.379367	0.745464	0.607099	0.897982
0.488359	0.410078	0.811122	0.812045	0.218547
0.440479	0.378512	0.788271	0.446017	0.659357
0.513489	0.400077	0.764421	0.869205	0.804395
0.431393	0.395944	0.825923	0.291605	0.498655
0.497039	0.384356	0.73939	0.738188	0.933956
0.470883	0.410024	0.822986	0.619064	0.0886658
0.455451	0.376228	0.769925	0.794239	0.314717
0.50909	0.404999	0.782788	0.497463	0.829062
0.427904	0.38827	0.815548	0.868636	0.428041
0.507334	0.39031	0.742251	0.295839	0.926667
0.453122	0.406887	0.829339	0.744913	0.113941
0.472153	0.377142	0.753676	0.600336	0.392739
0.49842	0.408661	0.800674	0.818519	0.909183
0.432992	0.381695	0.800253	0.429657	0.169137
0.512897	0.396307	0.753522	0.863701	0.546082
0.438214	0.400934	0.829468	0.309149	0.917869
0.487947	0.380829	0.742561	0.761595	0.140083
0.482839	0.410375	0.815563	0.571433	0.469356
0.445018	0.377415	0.782199	0.836353	0.933338
0.512758	0.401801	0.770314	0.389609	0.0906778
0.429301	0.393391	0.823153	0.840479	0.321479
0.500888	0.38626	0.739313	0.375161	0.8359
0.464926	0.409342	0.825725	0.831991	0.41498
0.460891	0.37618	0.764206	0.394492	0.917855
0.506239	0.40637	0.78886	0.846392	0.148435
0.428663	0.385921	0.810977	0.355238	0.490755
0.50973	0.392308	0.745129	0.814217	0.936628
0.447753	0.405199	0.83009	0.445759	0.0761857
0.477553	0.378089	0.749311	0.866206	0.274435
0.493735	0.409479	0.805996	0.305849	0.768425
0.436315	0.379989	0.794497	0.756327	0.586132
0.513527	0.398188	0.758614	0.581817	0.890681
0.43448	0.398551	0.828095	0.831029	0.237877
0.492587	0.382479	0.740521	0.399722	0.699675
0.477063	0.410373	0.819489	0.849475	0.738801
0.44997	0.376653	0.776132	0.345885	0.652958
0.511329	0.403426	0.77639	0.805868	0.814336
0.428123	0.390849	0.819742	0.463212	0.47025
0.504292	0.388226	0.740238	0.871111	0.936276
0.459049	0.408316	0.827835	0.289698	0.0789231
0.466411	0.376479	0.758821	0.734459	0.283332
0.50273	0.407585	0.794772	0.627036	0.782974
0.430337	0.383742	0.805934	0.785589	0.55121
0.511582	0.394286	0.748853	0.516285	0.915788
0.442804	0.403232	0.830151	0.866788	0.151972
0.482771	0.379309	0.745607	0.298062	0.500303
0.488591	0.410059	0.810919	0.74871	0.937501
0.440294	0.378566	0.788532	0.591426	0.0649693
0.513505	0.4	0.764172	0.825777	0.237589
0.431503	0.396053	0.826028	0.413337	0.699427
0.496863	0.384276	0.739416	0.855135	0.734224
0.471141	0.410045	0.822853	0.337133	0.670976
0.455219	0.376238	0.770179	0.79371	0.77967
0.509198	0.404937	0.782523	0.498721	0.567592
0.427893	0.388374	0.815734	0.86846	0.901538
0.507219	0.390223	0.742146	0.296338	0.201522
0.453363	0.406954	0.829291	0.745616	0.623929
0.471917	0.377108	0.753879	0.598895	0.845974
0.498611	0.408621	0.800436	0.819833	0.38637
0.432864	0.381775	0.800496	0.42626	0.900082
0.512855	0.396225	0.753314	0.862366	0.208577
0.438391	0.401033	0.829511	0.313072	0.639212
0.487738	0.380761	0.74267	0.766584	0.82783
0.483083	0.410369	0.815381	0.560652	0.439416
0.444812	0.377456	0.782462	0.843541	0.927742
0.512804	0.401728	0.770054	0.369907	0.1114
0.429373	0.393502	0.823286	0.825682	0.385484
0.50073	0.386176	0.739296	0.414961	0.901153
0.465183	0.409379	0.82562	0.857505	0.206306
0.460654	0.376175	0.764447	0.323439	0.632815
[truncated: 1,001 more rows]
